# Supplementary material for: Highly diverse and unknown viruses may enhance Antarctic endoliths’ adaptability
Source: Microbiome. 2023 May 8;11:103. doi: 10.1186/s40168-023-01554-6 (PMC10165816; doi:10.1186/s40168-023-01554-6)
Supplement: Supplementary file 2 — Additional file 1: Table S1. Sample information and viral identification statistics from Antarctic metagenomes. Table S2. Final viral catalog sequence information. Table S3. DRAM-v distilled annotations for predicted phage AMGs. Figure S1. Taxonomic classification of viral clusters (VCs) that include reference genomes. Figure S2. Comparison of host predictions between MAG and RefSeq databases. [file 40168_2023_1554_MOESM1_ESM.zip]

Archive with 2 entries (2 files):
- Antarctic Viral Catalog - TableS1, TableS2, TableS3.xlsx
- Antartic Virus - Supplemental Material - revised.pdf
