# Supplementary material for: Highly diverse and unknown viruses may enhance Antarctic endoliths’ adaptability
Source: Microbiome. 2023 May 8;11:103. doi: 10.1186/s40168-023-01554-6 (PMC10165816; doi:10.1186/s40168-023-01554-6)
Supplement: Supplementary file 2 — Additional file 1: Table S1. Sample information and viral identification statistics from Antarctic metagenomes. Table S2. Final viral catalog sequence information. Table S3. DRAM-v distilled annotations for predicted phage AMGs. Figure S1. Taxonomic classification of viral clusters (VCs) that include reference genomes. Figure S2. Comparison of host predictions between MAG and RefSeq databases. [file 40168_2023_1554_MOESM1_ESM.zip › Antarctic Viral Catalog - TableS1, TableS2, TableS3.xlsx]

## Sheet: TableS1
Sample ID	Mean viral sequence length (bp)	Mean gene count	No. of VCs	No. of vOTUs	No. of viral sequences	No. of prophage	No. of Complete viral sequences	No. of High-quality viral sequences	No. of Medium-quality viral sequences	No. of Low-quality viral sequences	Geographic Area	Site	Year of collection	Rock type	Latitude	Longitude	Sun exposure	Elevation (m a.s.l.)	Distance from the sea (km)	SRA Accession No.	Bioproject	Sequencing
BatPronordMG_2	18539.3	23.67	35	60	61	8	2	2	4	53	Dry Valleys	Battleship Promontory	2015	Sandstone	-76.901	160.91	North	834	35.5	SRR8415799	PRJNA513364	Albanese et al. 2021
ButProsudMG_2	20279	23.83	15	18	18	1	0	2	1	15	Dry Valleys	Battleship Promontory	2015	Sandstone	-76.901	160.91	South	834	35.5	SRR8415975	PRJNA513365	Albanese et al. 2021
FICUS_Selbmann_11	22786.8	29.83	30	48	48	12	0	1	5	42	Dry Valleys	Battleship Promontory	2015	Sandstone	-76.901	160.91	North	910	n/a	SRR22259427	PRJNA899274	This study
FICUS_Selbmann_12	13297.2	19.2	7	10	10	0	0	0	0	10	Dry Valleys	Battleship Promontory	2015	Sandstone	-76.901	160.91	North	910	n/a	SRR22259527	PRJNA899275	This study
FICUS_Selbmann_13	24912.2	32.84	33	55	57	10	1	4	10	42	Dry Valleys	Battleship Promontory	2015	Sandstone	-76.901	160.91	North	910	n/a	SRR22259433	PRJNA899276	This study
FICUS_Selbmann_14	27948.7	31.89	7	9	9	2	0	0	2	7	Dry Valleys	Battleship Promontory	2015	Sandstone	-76.901	160.91	North	910	n/a	SRR22259431	PRJNA899277	This study
FICUS_Selbmann_17	20608.5	27.54	28	65	65	6	0	1	6	58	Dry Valleys	University Valley	2015	Sandstone	-77.875	160.74	North	2200	n/a	SRR22259443	PRJNA899278	This study
FICUS_Selbmann_18	23269.7	28.75	24	40	40	5	0	0	7	33	Dry Valleys	University Valley	2015	Sandstone	-77.875	160.739	North	2200	n/a	SRR22259426	PRJNA899279	This study
FICUS_Selbmann_19	24569.6	28.21	27	47	47	5	0	1	2	44	Dry Valleys	University Valley	2015	Sandstone	-77.875	160.739	North	2200	n/a	SRR22259444	PRJNA899280	This study
FICUS_Selbmann_2	24660.6	29.1	26	49	50	9	0	0	5	45	Dry Valleys	Linnaeus Terrace	2018	Sandstone	-77.598	161.007	North	1770	n/a	SRR22259397	PRJNA899266	This study
FICUS_Selbmann_20	21501.6	29.24	19	33	33	6	0	0	5	28	Dry Valleys	University Valley	2015	Sandstone	-77.873	160.755	South	2200	n/a	SRR22259441	PRJNA899281	This study
FICUS_Selbmann_21	19417.3	25.32	30	58	59	8	0	0	3	56	Dry Valleys	Mt. Elektra	2015	Sandstone	-77.491	160.905	North	1968	n/a	SRR22259457	PRJNA899282	This study
FICUS_Selbmann_23	28138	30.86	13	21	21	2	0	1	1	19	Dry Valleys	Mt. Elektra	2015	Sandstone	-77.491	160.905	North	1968	n/a	SRR22259455	PRJNA899283	This study
FICUS_Selbmann_24	43442	36.5	3	4	4	0	0	0	1	3	Dry Valleys	Mt. Elektra	2015	Sandstone	-77.491	160.905	North	1968	n/a	SRR22259512	PRJNA899284	This study
FICUS_Selbmann_25	25321.4	30.94	15	33	33	3	1	1	4	27	Dry Valleys	Mt. Elektra	2015	Sandstone	-77.491	160.905	North	1968	n/a	SRR22259456	PRJNA899285	This study
FICUS_Selbmann_27	19431.9	23.73	24	40	40	8	0	1	4	35	Dry Valleys	Mt. Elektra	2018	Sandstone	-77.492	160.907	North	1770	n/a	SRR22259458	PRJNA899286	This study
FICUS_Selbmann_28	22618.4	30.36	22	47	47	6	2	1	9	35	Dry Valleys	Mt. Elektra	2018	Sandstone	-77.492	160.907	North	1770	n/a	SRR22260514	PRJNA899287	This study
FICUS_Selbmann_29	19593.5	25.59	37	63	63	5	1	1	6	55	Dry Valleys	Mt. Elektra	2018	Sandstone	-77.492	160.907	North	1770	n/a	SRR22260522	PRJNA899288	This study
FICUS_Selbmann_3	26785.2	30.95	25	40	43	3	0	0	4	39	Dry Valleys	Linnaeus Terrace	2018	Sandstone	-77.598	161.007	North	1770	n/a	SRR22259399	PRJNA899267	This study
FICUS_Selbmann_30	24651.3	26.64	19	35	39	4	0	1	3	35	Dry Valleys	Mt. Elektra	2018	Sandstone	-77.492	160.907	North	1770	n/a	SRR22259459	PRJNA899289	This study
FICUS_Selbmann_31	23033.3	26.09	21	46	47	5	0	2	0	45	Dry Valleys	Mt. Elektra	2018	Sandstone	-77.492	160.907	North	1770	n/a	SRR22259513	PRJNA899290	This study
FICUS_Selbmann_32	21231.3	25.97	22	39	39	12	0	2	1	36	Dry Valleys	Mt. Elektra	2018	Sandstone	-77.492	160.907	North	1770	n/a	SRR22260526	PRJNA899291	This study
FICUS_Selbmann_33	18757.6	23.6	19	40	40	5	0	0	5	35	Dry Valleys	Mt. Elektra	2018	Sandstone	-77.492	160.907	North	1770	n/a	SRR22259520	PRJNA899292	This study
FICUS_Selbmann_34	19460.6	24.92	27	48	48	8	0	0	3	45	Dry Valleys	Mt. Elektra	2018	Sandstone	-77.492	160.907	North	1770	n/a	SRR22259492	PRJNA899293	This study
FICUS_Selbmann_35	19868.7	25.25	31	59	59	7	0	1	4	54	Dry Valleys	Mt. Elektra	2018	Sandstone	-77.492	160.907	North	1770	n/a	SRR22260515	PRJNA899294	This study
FICUS_Selbmann_37	23457.1	29.78	24	58	58	6	1	1	9	47	Northen Victoria Land	Mt. New Zealand	2015	Sandstone	-74.179	162.515	North	3100	n/a	SRR22259531	PRJNA899243	This study
FICUS_Selbmann_38	21639.9	29.7	31	60	63	7	0	1	11	51	Northen Victoria Land	Mt. New Zealand	2015	Sandstone	-74.179	162.515	North	3100	n/a	SRR22259486	PRJNA899244	This study
FICUS_Selbmann_4	28359.1	33.09	16	28	34	4	0	2	4	28	Dry Valleys	Linnaeus Terrace	2018	Sandstone	-77.598	161.007	North	1770	n/a	SRR22259398	PRJNA899268	This study
FICUS_Selbmann_40	28132.3	26.67	5	6	6	0	0	1	0	5	Northen Victoria Land	Mt. New Zealand	2015	Sandstone	-74.179	162.515	North	3100	n/a	SRR22259517	PRJNA899245	This study
FICUS_Selbmann_41	20358.8	26.91	29	56	56	8	0	0	8	48	Northen Victoria Land	Mt. New Zealand	2015	Sandstone	-74.179	162.515	North	3100	n/a	SRR22260518	PRJNA899246	This study
FICUS_Selbmann_42	20352.4	25.64	4	14	14	0	0	0	1	13	Northen Victoria Land	Mt. New Zealand	2015	Sandstone	-74.179	162.515	North	3100	n/a	SRR22259493	PRJNA899247	This study
FICUS_Selbmann_44	28169.4	37.42	25	43	43	17	0	1	10	32	Northen Victoria Land	Trio Nunatak	2015	Sandstone	-75.482	159.591	North	1470	n/a	SRR22260523	PRJNA899248	This study
FICUS_Selbmann_45	31231.7	39.48	22	27	27	9	1	1	5	20	Northen Victoria Land	Trio Nunatak	2015	Sandstone	-75.482	159.591	North	1470	n/a	SRR22259516	PRJNA899249	This study
FICUS_Selbmann_47	24501.1	31.23	28	62	62	12	0	1	8	53	Northen Victoria Land	Trio Nunatak	2015	Sandstone	-75.482	159.591	North	1470	n/a	SRR22259523	PRJNA899250	This study
FICUS_Selbmann_48	20643.5	23.45	11	22	22	9	0	0	1	21	Northen Victoria Land	Trio Nunatak	2015	Sandstone	-75.482	159.591	North	1470	n/a	SRR22260513	PRJNA899251	This study
FICUS_Selbmann_49	22392.4	27.28	28	60	61	15	0	3	6	52	Northen Victoria Land	Trio Nunatak	2015	Sandstone	-75.482	159.591	North	1470	n/a	SRR22259522	PRJNA899252	This study
FICUS_Selbmann_5	19748	22.9	22	38	39	6	0	0	0	39	Dry Valleys	Linnaeus Terrace	2018	Sandstone	-77.598	161.007	North	1770	n/a	SRR22259400	PRJNA899269	This study
FICUS_Selbmann_51	21294	26.88	17	26	26	7	0	0	3	23	Northen Victoria Land	Trio Nunatak	2015	Sandstone	-75.482	159.591	North	1470	n/a	SRR22259530	PRJNA899253	This study
FICUS_Selbmann_52	27159	35	30	44	44	15	1	1	6	36	Northen Victoria Land	Trio Nunatak	2015	Sandstone	-75.482	159.591	North	1470	n/a	SRR22260516	PRJNA899254	This study
FICUS_Selbmann_53	17739.7	21.17	15	24	24	3	0	3	2	19	Northen Victoria Land	Unnamed Nunatak	2015	Sandstone	-75.662	158.876	North	1650	n/a	SRR22259525	PRJNA899255	This study
FICUS_Selbmann_54	17782.1	21.28	16	25	25	4	0	3	1	21	Northen Victoria Land	Unnamed Nunatak	2015	Sandstone	-75.662	158.876	North	1650	n/a	SRR22260512	PRJNA899256	This study
FICUS_Selbmann_56	32306.1	42.54	7	13	13	4	0	0	2	11	Northen Victoria Land	Unnamed Nunatak	2015	Sandstone	-75.662	158.876	North	1650	n/a	SRR22259519	PRJNA899257	This study
FICUS_Selbmann_57	26691.7	29.08	9	13	13	5	0	0	3	10	Northen Victoria Land	Unnamed Nunatak	2015	Sandstone	-75.662	158.876	North	1650	n/a	SRR22260517	PRJNA899258	This study
FICUS_Selbmann_58	28027.5	30.63	6	7	8	5	0	0	1	7	Northen Victoria Land	Unnamed Nunatak	2015	Sandstone	-75.662	158.876	North	1650	n/a	SRR22259529	PRJNA899190	This study
FICUS_Selbmann_59	23431.7	29	31	71	75	16	0	2	7	66	Northen Victoria Land	Pudding Butte	2015	Sandstone	-75.858	159.974	North	1690	n/a	SRR22260527	PRJNA899191	This study
FICUS_Selbmann_6	27194.7	33.57	25	45	46	10	0	1	8	37	Dry Valleys	Linnaeus Terrace	2018	Sandstone	-77.598	161.007	North	1770	n/a	SRR22259514	PRJNA899270	This study
FICUS_Selbmann_60	21210.7	27.35	40	77	78	13	0	1	9	68	Northen Victoria Land	Pudding Butte	2015	Sandstone	-75.858	159.974	North	1690	n/a	SRR22260525	PRJNA899192	This study
FICUS_Selbmann_61	25556.2	33.22	46	88	88	19	0	1	15	72	Northen Victoria Land	Pudding Butte	2015	Sandstone	-75.858	159.974	North	1690	n/a	SRR22260530	PRJNA899193	This study
FICUS_Selbmann_62	25090.5	30.75	48	96	97	21	0	4	7	86	Northen Victoria Land	Pudding Butte	2015	Sandstone	-75.858	159.974	North	1690	n/a	SRR22259532	PRJNA899194	This study
FICUS_Selbmann_63	23646.8	30.22	49	96	97	19	0	5	7	85	Northen Victoria Land	Pudding Butte	2015	Sandstone	-75.858	159.974	North	1690	n/a	SRR22260521	PRJNA899195	This study
FICUS_Selbmann_64	24472.1	30.19	16	32	32	6	0	0	3	29	Northen Victoria Land	Pudding Butte	2015	Sandstone	-75.858	159.974	North	1690	n/a	SRR22260533	PRJNA899196	This study
FICUS_Selbmann_65	20434	25.16	38	69	70	14	0	0	6	64	Northen Victoria Land	Pudding Butte	2015	Sandstone	-75.858	159.974	North	1690	n/a	SRR22260532	PRJNA899197	This study
FICUS_Selbmann_66	25399.7	31.65	10	17	17	4	0	1	2	14	Northen Victoria Land	Pudding Butte	2015	Sandstone	-75.858	159.974	North	1690	n/a	SRR22260520	PRJNA899198	This study
FICUS_Selbmann_67	18988.3	25.25	33	68	69	8	0	0	5	64	Dry Valleys	Linnaeus Terrace	2018	Sandstone	-77.598	161.007	North	1770	n/a	SRR22260534	PRJNA899199	This study
FICUS_Selbmann_68	20854.6	27.02	26	54	55	7	0	0	6	49	Dry Valleys	Linnaeus Terrace	2018	Sandstone	-77.598	161.007	North	1770	n/a	SRR22259462	PRJNA899200	This study
FICUS_Selbmann_7	20554.4	23.32	12	27	28	5	0	1	2	25	Dry Valleys	Linnaeus Terrace	2015	Sandstone	-77.6	161.083	North	1770	n/a	SRR22259401	PRJNA899271	This study
FICUS_Selbmann_70	19191.8	24	26	49	53	10	0	0	3	50	Dry Valleys	Linnaeus Terrace	2018	Sandstone	-77.598	161.007	North	1770	n/a	SRR22260528	PRJNA899201	This study
FICUS_Selbmann_71	20257	25.07	34	67	70	11	0	1	7	62	Dry Valleys	Linnaeus Terrace	2018	Sandstone	-77.598	161.007	North	1770	n/a	SRR22259461	PRJNA899202	This study
FICUS_Selbmann_72	20139.4	26.11	29	55	57	8	0	0	6	51	Dry Valleys	Linnaeus Terrace	2018	Sandstone	-77.598	161.007	North	1770	n/a	SRR22259460	PRJNA899203	This study
FICUS_Selbmann_73	16374.3	21.29	8	14	14	2	0	0	2	12	Dry Valleys	Linnaeus Terrace	2018	Sandstone	-77.598	161.007	North	1770	n/a	SRR22260535	PRJNA899204	This study
FICUS_Selbmann_74	21117.2	27.78	50	81	81	19	0	2	8	71	Dry Valleys	Battleship Promontory	2004	Sandstone	-76.91	160.935	n/a	1000	n/a	SRR22259469	PRJNA899205	This study
FICUS_Selbmann_76	16660.3	20.88	40	73	74	4	0	0	5	69	Dry Valleys	Battleship Promontory	2010	Sandstone	-76.91	160.935	n/a	1000	n/a	SRR22259466	PRJNA899206	This study
FICUS_Selbmann_77	19374.4	25.23	19	39	39	7	0	0	1	38	Dry Valleys	Battleship Promontory	2004	Sandstone	-76.91	160.935	n/a	1000	n/a	SRR22260524	PRJNA899207	This study
FICUS_Selbmann_78	34898	42.78	50	149	149	68	8	12	28	101	Dry Valleys	Battleship Promontory	2004	Sandstone	-76.91	160.935	n/a	1000	n/a	SRR22259464	PRJNA899208	This study
FICUS_Selbmann_79	26549.5	36.72	23	39	39	6	1	2	7	29	Dry Valleys	Linnaeus Terrace	2004	Sandstone	-77.598	161.007	n/a	1770	n/a	SRR22259470	PRJNA899209	This study
FICUS_Selbmann_8	23846.8	30.47	14	19	19	2	0	0	3	16	Dry Valleys	Linnaeus Terrace	2015	Sandstone	-77.6	161.083	North	1770	n/a	SRR22259518	PRJNA899272	This study
FICUS_Selbmann_80	20746	26.69	40	84	84	17	0	0	5	79	Dry Valleys	Linnaeus Terrace	2004	Sandstone	-77.598	161.007	n/a	1770	n/a	SRR22259524	PRJNA899210	This study
FICUS_Selbmann_82	18716	26.65	11	17	17	2	0	0	2	15	Dry Valleys	Linnaeus Terrace	2004	Sandstone	-77.598	161.007	n/a	1770	n/a	SRR22259478	PRJNA899211	This study
FICUS_Selbmann_84	16642.2	18.9	5	10	10	0	1	1	0	8	Dry Valleys	University Valley	2004	Sandstone	-77.875	160.739	n/a	2200	n/a	SRR22260519	PRJNA899212	This study
FICUS_Selbmann_85	20645.5	26.85	15	27	27	4	0	2	3	22	Dry Valleys	University Valley	2004	Sandstone	-77.875	160.739	n/a	2200	n/a	SRR22259483	PRJNA899213	This study
FICUS_Selbmann_87	19937.8	25.84	12	25	25	4	0	0	3	22	Dry Valleys	University Valley	2004	Sandstone	-77.875	160.739	n/a	2200	n/a	SRR22259528	PRJNA899214	This study
FICUS_Selbmann_88	19223.5	25.25	47	81	85	11	0	1	9	75	Dry Valleys	Battleship Promontory	2010	Sandstone	-76.91	160.935	n/a	1000	n/a	SRR22259465	PRJNA899215	This study
FICUS_Selbmann_89	20438	23.48	57	97	101	13	0	2	5	94	Dry Valleys	Battleship Promontory	2010	Sandstone	-76.91	160.935	n/a	1000	n/a	SRR22259479	PRJNA899216	This study
FICUS_Selbmann_9	23419.2	30.91	41	55	55	10	0	1	6	48	Dry Valleys	Linnaeus Terrace	2015	Sandstone	-77.6	161.083	North	1770	n/a	SRR22259440	PRJNA899273	This study
FICUS_Selbmann_91	22684.8	29.02	33	59	59	14	1	1	7	50	Dry Valleys	Battleship Promontory	2010	Sandstone	-76.91	160.935	n/a	1000	n/a	SRR22259521	PRJNA899217	This study
FICUS_Selbmann_92	16789.7	22.13	37	66	67	9	0	1	5	61	Dry Valleys	Battleship Promontory	2010	Sandstone	-76.91	160.935	n/a	1000	n/a	SRR22259485	PRJNA899218	This study
FICUS_Selbmann_93	20931.7	26.56	36	62	64	8	1	1	7	55	Dry Valleys	Battleship Promontory	2010	Sandstone	-76.91	160.935	n/a	1000	n/a	SRR22260531	PRJNA899219	This study
FICUS_Selbmann_94	19289.6	24.8	43	82	84	16	0	1	5	78	Dry Valleys	Battleship Promontory	2010	Sandstone	-76.91	160.935	n/a	1000	n/a	SRR22259467	PRJNA899220	This study
FICUS_Selbmann_95	22505.7	31.09	39	53	53	10	0	4	6	43	Dry Valleys	Battleship Promontory	2010	Sandstone	-76.91	160.935	n/a	1000	n/a	SRR22259526	PRJNA899221	This study
FICUS_Selbmann_96	18851.8	23	24	39	39	5	0	1	4	34	Dry Valleys	Battleship Promontory	2010	Sandstone	-76.91	160.935	n/a	1000	n/a	SRR22259515	PRJNA899222	This study
FingerMtnordMG_2	22838	27.77	70	133	133	25	1	2	11	119	Dry Valleys	Finger Mt.	2015	Sandstone	-77.911	161.577	North	1720	n/a	SRR8416121	PRJNA513371	Albanese et al. 2021
FingerMtsudMG_2	18429.9	23.1	52	98	98	12	0	1	8	89	Dry Valleys	Finger Mt.	2015	Sandstone	-77.755	160.745	South	1720	n/a	SRR8416120	PRJNA513372	Albanese et al. 2021
KnobheadnordMG_2	18162.5	23.06	42	85	86	14	0	3	7	76	Dry Valleys	Knobhead	2015	Sandstone	-77.91	161.579	North	2150	n/a	SRR8420410	PRJNA513362	Albanese et al. 2021
KnobheadsudMG_2	21266.7	25.26	41	73	78	16	0	4	5	69	Dry Valleys	Knobhead	2015	Sandstone	-77.911	161.577	South	2150	n/a	SRR8420280	PRJNA513363	Albanese et al. 2021
LinTernordMG_2	21827.4	29.74	34	68	68	10	0	2	6	60	Dry Valleys	Linnaeus Terrace	2015	Sandstone	-77.6	161.083	North	1649	n/a	SRR8416103	PRJNA513373	Albanese et al. 2021
Mars-1	22196	29.63	77	150	150	27	1	2	17	130	Northen Victoria Land	Mt. Bowen	2010	Sandstone	-75.75	161.083	n/a	1874	30.5	SRR22405897	PRJNA905198	This study
Mars-10	20115.9	26.13	68	142	142	16	0	1	14	127	Dry Valleys	Finger Mt.	2015	Sandstone	-77.7502	160.746	North	1720	n/a	SRR22405896	PRJNA905198	This study
Mars-11	21270	26.97	80	152	154	19	0	0	18	136	Dry Valleys	Finger Mt.	2015	Sandstone	-77.7503	160.746	North	1720	n/a	SRR22405869	PRJNA905198	This study
Mars-12	21766.2	28.4	76	134	135	20	1	1	13	120	Dry Valleys	Finger Mt.	2015	Sandstone	-77.7503	160.746	North	1720	n/a	SRR22405858	PRJNA905198	This study
Mars-13	22139.5	27.75	74	151	151	26	1	4	18	128	Dry Valleys	Finger Mt.	2015	Sandstone	-77.7502	160.746	North	1720	n/a	SRR22405847	PRJNA905198	This study
Mars-14	20562.6	21.83	28	60	64	7	0	1	6	57	Dry Valleys	Finger Mt.	2015	Sandstone	-77.7528	160.744	South	1720	n/a	SRR22405836	PRJNA905198	This study
Mars-15	21173.8	26.84	52	99	100	17	1	1	9	89	Dry Valleys	Finger Mt.	2015	Sandstone	-77.7528	160.746	South	1720	n/a	SRR22405825	PRJNA905198	This study
Mars-16	23288.8	26.69	71	134	134	12	0	0	7	127	Dry Valleys	Finger Mt.	2015	Sandstone	-77.7528	160.744	South	1720	n/a	SRR22405814	PRJNA905198	This study
Mars-17	20204.6	26.52	85	162	166	19	1	3	18	144	Dry Valleys	Finger Mt.	2015	Sandstone	-77.7529	160.745	South	1720	n/a	SRR22405891	PRJNA905198	This study
Mars-18	19994.1	24.37	52	122	122	8	0	1	17	104	Dry Valleys	Finger Mt.	2015	Sandstone	-77.7528	160.744	South	1720	n/a	SRR22405880	PRJNA905198	This study
Mars-19	20502.1	24.68	23	47	53	4	0	1	1	51	Northen Victoria Land	Schultz Peak	2015	Sandstone	-76.0156	160.893	n/a	1400	n/a	SRR22405895	PRJNA905198	This study
Mars-2	20887.9	26.18	68	146	146	31	0	2	11	133	Northen Victoria Land	Archambault Ridge	2010	Granite	-74.7407	162.676	n/a	2725	90	SRR22405878	PRJNA905198	This study
Mars-20	23435.2	29.89	54	100	101	15	1	6	9	85	Northen Victoria Land	Schultz Peak	2015	Sandstone	-76.0156	160.893	n/a	1400	n/a	SRR22405877	PRJNA905198	This study
Mars-21b	0	0	0	0	0	0	0	0	0	0	Northen Victoria Land	Timber Peak	2018	Sandstone	-74.172	162.429	n/a	2800	49.5	SRR22405876	PRJNA905198	This study
Mars-22	0	0	0	0	0	0	0	0	0	0	Northen Victoria Land	Timber Peak	2018	Sandstone	-74.172	162.429	n/a	2800	49.5	SRR22405875	PRJNA905198	This study
Mars-23	22521.2	27.6	58	132	134	29	0	6	18	110	Northen Victoria Land	Helliwell Hills	2015	Sandstone	-71.7935	161.996	n/a	675	233	SRR22405874	PRJNA905198	This study
Mars-24	18120.3	22.59	53	105	111	18	0	7	4	100	Northen Victoria Land	Helliwell Hills	2015	Sandstone	-71.7317	161.376	n/a	995	233	SRR22405873	PRJNA905198	This study
Mars-25	22864.8	29.52	41	71	71	13	0	0	6	65	Northen Victoria Land	Helliwell Hills	2015	Sandstone	-71.7297	161.388	n/a	1028	233	SRR22405872	PRJNA905198	This study
Mars-26	22299.9	28.66	85	179	180	37	0	2	15	163	Northen Victoria Land	Helliwell Hills	2015	Sandstone	-71.7297	161.388	n/a	1028	233	SRR22405871	PRJNA905198	This study
Mars-27b	23928.4	32.55	41	67	67	13	0	1	11	55	Northen Victoria Land	Helliwell Hills	2015	Sandstone	-71.7297	161.388	n/a	1028	233	SRR22405870	PRJNA905198	This study
Mars-28	23914.4	31.3	99	202	202	44	1	3	32	166	Northen Victoria Land	Mt. Keinath	2010	Granite	-74.5505	164.065	n/a	385	5.2	SRR22405868	PRJNA905198	This study
Mars-29	23979.9	28.24	42	68	68	18	0	4	5	59	Northen Victoria Land	Mt. Dickason	2010	Granite	-74.3996	164.006	n/a	1840	21	SRR22405867	PRJNA905198	This study
Mars-3	21351.2	26.06	58	120	120	22	0	2	10	108	Northen Victoria Land	Archambault Ridge	2010	Sandstone	-73.6694	162.594	n/a	3400	85	SRR22405866	PRJNA905198	This study
Mars-30	22803.3	29.46	62	110	110	17	3	4	9	94	Northen Victoria Land	Mt. Dickason	2010	Granite	-74.3996	164.006	n/a	1840	21	SRR22405865	PRJNA905198	This study
Mars-31	21387.1	26.13	46	87	87	9	0	1	7	79	Northen Victoria Land	Mt. Burrow	2010	Granite	-73.6667	163.667	n/a	2000	26.6	SRR22405864	PRJNA905198	This study
Mars-32	0	0	0	0	0	0	0	0	0	0	Northen Victoria Land	Random Hills	2010	Granite	-74.01	164.367	n/a	1700	13	SRR22405863	PRJNA905198	This study
Mars-33	22433.9	28.59	77	196	196	39	2	2	15	177	Northen Victoria Land	Random Hills	2010	Granite	-74.01	164.367	n/a	1700	13	SRR22405862	PRJNA905198	This study
Mars-34	23979.9	30.74	60	112	112	22	2	2	11	97	Northen Victoria Land	Random Hills	2010	Granite	-74.01	164.367	n/a	1700	13	SRR22405861	PRJNA905198	This study
Mars-35	27185.3	27.16	27	74	74	13	0	0	7	67	Northen Victoria Land	Mt. McGee	2010	Granite	-75.6667	161.267	n/a	1350	18	SRR22405860	PRJNA905198	This study
Mars-36	20145.7	25.19	32	70	70	13	0	1	9	60	Northen Victoria Land	Mt. McGee	2010	Granite	-75.6667	161.267	n/a	230	13	SRR22405859	PRJNA905198	This study
Mars-37b	23901.3	30.97	81	192	193	33	1	4	25	163	Northen Victoria Land	Harrow Peak	2010	Granite	-75.6667	161.267	n/a	1230	6.5	SRR22405857	PRJNA905198	This study
Mars-38	24675	30.7	90	192	193	50	1	1	25	166	Northen Victoria Land	Starr Nunatak	2004	Granite	-75.8985	162.593	n/a	1420	10	SRR22405856	PRJNA905198	This study
Mars-39	21297.4	26.89	47	107	107	23	0	3	12	92	Northen Victoria Land	Starr Nunatak	2004	Granite	-75.8985	162.593	n/a	1420	10	SRR22405855	PRJNA905198	This study
Mars-40	27528.4	33.15	29	61	61	24	0	3	10	48	Northen Victoria Land	Starr Nunatak	2004	Granite	-75.8985	162.593	n/a	1420	10	SRR22405854	PRJNA905198	This study
Mars-41	22732.3	28.84	82	165	165	29	0	2	21	142	Northen Victoria Land	Starr Nunatak	2004	Granite	-75.8985	162.593	n/a	1420	10	SRR22405853	PRJNA905198	This study
Mars-42	24366.8	29.8	60	121	122	34	0	1	20	101	Northen Victoria Land	Starr Nunatak	2004	Granite	-75.8985	162.593	n/a	1420	10	SRR22405852	PRJNA905198	This study
Mars-43	25191.5	30.76	44	102	103	23	2	3	12	86	Northen Victoria Land	Kay Island	2010	Quartz	-74.0704	165.317	n/a	80	0	SRR22405851	PRJNA905198	This study
Mars-44	19439.2	25.93	63	122	122	25	0	0	11	111	Northen Victoria Land	Kay Island	2010	Quartz	-74.0704	165.316	n/a	80	0	SRR22405850	PRJNA905198	This study
Mars-45	25687.5	32.64	78	230	230	56	3	7	19	201	Northen Victoria Land	Kay Island	2010	Quartz	-74.0705	165.316	n/a	80	0	SRR22405849	PRJNA905198	This study
Mars-46	24472.8	30.37	79	183	183	42	2	2	22	157	Northen Victoria Land	Inexpressible Island	2010	Sandstone	-74.8893	163.745	n/a	0	0	SRR22405848	PRJNA905198	This study
Mars-47	21675.8	29.47	30	68	68	5	0	1	11	56	Northen Victoria Land	Inexpressible Island	2010	Granite	-74.8893	163.745	n/a	0	0	SRR22405846	PRJNA905198	This study
Mars-48	24661	31.07	45	89	91	17	0	2	14	75	Northen Victoria Land	Inexpressible Island	2010	Granite	-74.8893	163.745	n/a	0	0	SRR22405845	PRJNA905198	This study
Mars-49	22150.4	28.98	89	165	167	32	1	1	20	145	Northen Victoria Land	Inexpressible Island	2010	Granite	-74.8893	163.745	n/a	0	0	SRR22405844	PRJNA905198	This study
Mars-4b	20284.9	22.59	8	22	22	1	0	8	0	14	Northen Victoria Land	Finger Mt.	2010	Sandstone	-75.6914	160.433	n/a	1190	57	SRR22405843	PRJNA905198	This study
Mars-5	0	0	0	0	0	0	0	0	0	0	Northen Victoria Land	Ricker Hills	2015	Sandstone	-75.7041	159.228	North	1540	96	SRR22405842	PRJNA905198	This study
Mars-50b	22510.9	29.5	6	22	22	3	0	1	2	19	Northen Victoria Land	Inexpressible Island	2010	Granite	-74.8893	163.745	n/a	0	0	SRR22405841	PRJNA905198	This study
Mars-51b	22220	26.97	30	58	58	14	0	2	9	47	Northen Victoria Land	Inexpressible Island	2010	Granite	-74.8893	163.745	n/a	0	0	SRR22405840	PRJNA905198	This study
Mars-52	22057.2	29.68	27	66	66	7	0	5	7	54	Northen Victoria Land	Mt. Larsen	2010	Granite	-74.8844	162.166	n/a	935	10	SRR22405839	PRJNA905198	This study
Mars-53	18834	26.88	43	100	100	7	1	2	6	91	Northen Victoria Land	Mt. Larsen	2010	Granite	-74.8844	162.166	n/a	935	10	SRR22405838	PRJNA905198	This study
Mars-54	21012.4	26.51	61	121	121	25	0	3	9	109	Northen Victoria Land	Mt. Nansen	2010	Granite	-74.5364	162.565	n/a	2349	20	SRR22405837	PRJNA905198	This study
Mars-55	22610.4	27.1	17	30	30	5	0	0	3	27	Northen Victoria Land	Mt. Nansen	2010	Granite	-74.5678	162.244	n/a	1200	23.3	SRR22405835	PRJNA905198	This study
Mars-56	24614.4	32.93	56	107	107	24	0	0	18	89	Northen Victoria Land	Mt. Nansen	2010	Granite	-74.6286	162.594	n/a	2240	12.5	SRR22405834	PRJNA905198	This study
Mars-57b	20434.8	26.34	97	203	203	62	0	2	22	179	Northen Victoria Land	Vegetation Island	2004	Granite	-74.7842	163.66	n/a	200	0	SRR22405833	PRJNA905198	This study
Mars-58	24086.5	31.24	107	226	227	62	1	5	31	190	Northen Victoria Land	Vegetation Island	2004	Granite	-74.7842	163.66	n/a	200	0	SRR22405832	PRJNA905198	This study
Mars-59	19696.6	26.33	62	144	147	17	0	1	10	136	Northen Victoria Land	Vegetation Island	2010	Granite	-74.7842	163.66	n/a	200	0	SRR22405831	PRJNA905198	This study
Mars-6	18418.5	24.83	36	54	54	3	0	0	4	50	Northen Victoria Land	Ricker Hills	2015	Sandstone	-75.7041	159.228	North	1540	96	SRR22405830	PRJNA905198	This study
Mars-60b	20296.1	26.87	53	111	111	16	1	1	5	104	Northen Victoria Land	Mt. Burrow	2010	Granite	-73.6667	163.667	n/a	2000	26.6	SRR22405829	PRJNA905198	This study
Mars-61	23924.1	28.64	55	111	111	25	0	1	14	96	Northen Victoria Land	Widowmaker Pass	2010	Granite	-74.9328	162.404	n/a	700	1.5	SRR22405828	PRJNA905198	This study
Mars-62	16634.6	18.21	7	19	19	1	0	2	0	17	Northen Victoria Land	Widowmaker Pass	2010	Granite	-74.9328	162.404	n/a	700	1.5	SRR22405827	PRJNA905198	This study
Mars-63	21142.3	24.16	32	95	96	17	0	0	6	90	Northen Victoria Land	Widowmaker Pass	2010	Granite	-74.9328	162.404	n/a	700	1.5	SRR22405826	PRJNA905198	This study
Mars-64	23569.1	27.68	54	134	134	22	1	7	9	117	Northen Victoria Land	Widowmaker Pass	2010	Granite	-74.9328	162.404	n/a	700	1.5	SRR22405824	PRJNA905198	This study
Mars-65	24491.3	29.92	19	52	53	9	1	2	4	46	Northen Victoria Land	Crater Circle	2010	Granite	-72.6033	169.349	n/a	120	1.5	SRR22405823	PRJNA905198	This study
Mars-66	22846.8	29.94	86	194	194	40	1	1	29	163	Northen Victoria Land	Mt. Billing	2010	Basalt/Dolerite	-75.7033	160.908	n/a	1300	44	SRR22405822	PRJNA905198	This study
Mars-67b	21369.3	29.85	58	131	131	18	1	4	12	114	Northen Victoria Land	Mt. Billing	2010	Sandstone	-75.7053	160.914	n/a	1300	44	SRR22405821	PRJNA905198	This study
Mars-68	23999.4	27.68	9	25	25	3	0	6	2	17	Northen Victoria Land	Mt. Billing	2010	Sandstone	-75.7053	160.914	n/a	1300	44	SRR22405820	PRJNA905198	This study
Mars-69	22492.8	28.25	23	36	36	9	0	2	4	30	Northen Victoria Land	Mt. Billing	2010	Sandstone	-75.7053	160.914	n/a	1300	44	SRR22405819	PRJNA905198	This study
Mars-7	19271.8	23.69	23	36	36	10	0	5	1	30	Northen Victoria Land	Ricker Hills	2015	Sandstone	-75.7041	159.228	North	1540	96	SRR22405818	PRJNA905198	This study
Mars-70	22497.1	30.59	89	184	184	38	0	2	21	161	Northen Victoria Land	Mt. Billing	2010	Sandstone	-75.7053	160.914	n/a	1300	44	SRR22405817	PRJNA905198	This study
Mars-71	30323.2	36.31	35	59	59	14	0	5	4	50	Northen Victoria Land	Mt. Billing	2010	Sandstone	-75.7053	160.914	n/a	1300	44	SRR22405816	PRJNA905198	This study
Mars-72	17931	20.86	10	21	21	2	0	2	1	18	Northen Victoria Land	Mt. Billing	2010	Sandstone	-75.7053	160.914	n/a	1300	44	SRR22405815	PRJNA905198	This study
Mars-73	24189.9	29.87	26	70	70	8	0	2	5	63	Northen Victoria Land	Crater Circle	2010	Granite	-72.6033	169.349	n/a	120	32	SRR22405813	PRJNA905198	This study
Mars-74	30906.8	38.33	13	33	33	5	0	1	4	28	Northen Victoria Land	Anderson Ridge	2010	Granite	-74.7142	162.618	n/a	500	2	SRR22405812	PRJNA905198	This study
Mars-75b	20119.1	23.62	10	21	21	1	0	2	0	19	Northen Victoria Land	Pudding Butte	2010	Sandstone	-75.8667	159.983	North	1600	58.6	SRR22405811	PRJNA905198	This study
Mars-76	22171	27.65	23	62	62	8	0	6	2	54	Northen Victoria Land	Pudding Butte	2010	Sandstone	-75.8675	159.983	North	1600	58.6	SRR22405810	PRJNA905198	This study
Mars-77	0	0	0	0	0	0	0	0	0	0	Northen Victoria Land	Timber Peak	2010	Sandstone	-74.1703	162.426	n/a	2800	49.5	SRR22405809	PRJNA905198	This study
Mars-78	39555.6	42.4	2	5	5	3	0	0	1	4	Dry Valleys	Mt. Elektra	2018	Sandstone	-77.4917	160.907	South	1770	n/a	SRR22405808	PRJNA905198	This study
Mars-79	21109.5	29.19	80	155	155	28	0	2	11	142	Dry Valleys	Siegfried Peak	2015	Sandstone	-77.5787	161.787	North	1620	n/a	SRR22405807	PRJNA905198	This study
Mars-80	22618.5	30.7	105	211	211	34	1	3	24	183	Dry Valleys	Siegfried Peak	2015	Sandstone	-77.5787	161.787	North	1620	n/a	SRR22405894	PRJNA905198	This study
Mars-81	22194	30.51	112	216	219	50	2	5	24	188	Dry Valleys	Siegfried Peak	2015	Sandstone	-77.5777	161.788	South	1620	n/a	SRR22405893	PRJNA905198	This study
Mars-82	21613.8	23.38	7	13	13	0	0	1	1	11	Dry Valleys	Convoy Range	2004	Sandstone	-76.9659	160.766	n/a	n/a	n/a	SRR22405892	PRJNA905198	This study
Mars-83	25268.7	27.15	20	26	26	8	0	1	4	21	Dry Valleys	Convoy Range	2004	Sandstone	-76.9417	161.079	n/a	n/a	n/a	SRR22405890	PRJNA905198	This study
Mars-84	27337.7	32.84	65	140	141	29	1	5	16	119	Dry Valleys	Convoy Range	2004	Sandstone	-76.9659	160.766	n/a	n/a	n/a	SRR22405889	PRJNA905198	This study
Mars-85b	21965.2	27.5	57	103	103	19	0	1	7	95	Northen Victoria Land	Inexpressible Island	1998	Granite	-74.8893	163.745	n/a	0	0	SRR22405888	PRJNA905198	This study
Mars-86	23566.8	29.65	24	56	57	12	1	2	6	48	Northen Victoria Land	Mt. Billing	1996	Sandstone	-75.7053	160.914	n/a	1300	44	SRR22405887	PRJNA905198	This study
Mars-87b	24959.9	29.84	28	69	69	15	0	2	8	59	Northen Victoria Land	Anderson Ridge	1996	Granite	-74.7142	162.618	n/a	500	2	SRR22405886	PRJNA905198	This study
Mars-88	22739.5	30.84	85	250	250	33	4	5	35	206	Antarctic Peninsula	Dufayel Island	2001	Basalt/Dolerite	-62.1661	-58.558	n/a	30	0	SRR22405885	PRJNA905198	This study
Mars-89b	22274	26.13	48	131	131	15	2	7	15	107	Antarctic Peninsula	Machu Picchu Base	2001	Quartz	-62.1001	-58.5166	n/a	50	1	SRR22405884	PRJNA905198	This study
Mars-8b	25456.1	28.8	8	15	15	4	1	0	1	13	Northen Victoria Land	Ricker Hills	2015	Sandstone	-75.7041	159.228	North	1540	96	SRR22405883	PRJNA905198	This study
Mars-9	19561	23.8	31	74	76	11	0	2	4	70	Northen Victoria Land	Ricker Hills	2015	Sandstone	-75.7041	159.228	North	1540	96	SRR22405882	PRJNA905198	This study
Mars-90b	24431.5	31.82	67	244	244	40	7	0	23	214	Antarctic Peninsula	Machu Picchu Base	2001	Quartz	-62.1001	-58.5166	n/a	40	1	SRR22405881	PRJNA905198	This study
Mars-91	26986.2	29.69	8	16	16	1	0	1	2	13	Northen Victoria Land	Mt. Billing	1996	Granite	-74.8893	163.745	n/a	1300	44	SRR22405879	PRJNA905198	This study
Mars-92	0	0	0	0	0	0	0	0	0	0	Northen Victoria Land	Timber Peak	2018	Sandstone	-74.172	162.429	n/a	2800	49.5	SRR22405883	PRJNA905198	This study
Mars-93	21762.5	27.39	48	128	128	15	0	4	15	109	Northen Victoria Land	Vegetation Island	2004	Granite	-74.7842	163.66	n/a	200	0	SRR22405882	PRJNA905198	This study
Mars-94	24130.2	30.81	65	125	125	29	0	1	15	109	Northen Victoria Land	Mt. Dickason	2010	Granite	-74.3996	164.006	n/a	1840	21	SRR22405881	PRJNA905198	This study
Mars-95	24542.4	29.23	17	40	40	5	0	5	1	34	Northen Victoria Land	Mt. Dickason	2010	Granite	-74.3996	164.006	n/a	1840	21	SRR22405879	PRJNA905198	This study
MtNewZealnordMG_2	23448.8	30.06	47	93	96	21	0	1	17	78	Northen Victoria Land	Mt. New Zealand	2015	Sandstone	-74.178	162.514	North	3100	47	SRR8415976	PRJNA513366	Albanese et al. 2021
PudButnordMG_2	0	0	0	0	0	0	0	0	0	0	Northen Victoria Land	Pudding Butte	2015	Sandstone	-75.858	159.973	North	1573	60	SRR8416014	PRJNA513367	Albanese et al. 2021
PudButsudMG_2	21684.5	25.6	31	67	68	12	0	5	6	57	Northen Victoria Land	Pudding Butte	2015	Sandstone	-75.858	159.973	South	1588	60	SRR8415989	PRJNA513368	Albanese et al. 2021
RickerHillsnord_2	19687.4	25.23	32	51	52	8	0	2	5	45	Northen Victoria Land	Ricker Hills	2015	Sandstone	-75.703	159.233	North	1442	96	SRR8416227	PRJNA513359	Albanese et al. 2021
RicNunsandstonMG_3	20196.3	24.4	43	99	99	12	0	1	7	91	Northen Victoria Land	Richard Nunatak	2015	Sandstone	-75.933	159.8	North	1721	70.2	SRR8416240	PRJNA513360	Albanese et al. 2021
RicNunsandstonMG_4	22343.1	28.97	56	102	103	20	0	2	15	86	Northen Victoria Land	Richard Nunatak	2015	Sandstone	-75.933	159.797	North	1686	70.2	SRR8420386	PRJNA513361	Albanese et al. 2021
SiePeanordMG_2	22660.9	30	62	115	115	20	1	1	18	95	Dry Valleys	Siegfried Peak	2015	Sandstone	-77.578	161.786	North	1620	n/a	SRR8416030	PRJNA513369	Albanese et al. 2021
SiePeasudMG_2	25979	33.97	79	136	136	38	1	2	23	110	Dry Valleys	Siegfried Peak	2015	Sandstone	-77.578	161.786	South	1620	n/a	SRR8416043	PRJNA513370	Albanese et al. 2021
TrioNunataknord_2	23115.3	28.28	41	80	81	26	1	4	5	71	Northen Victoria Land	Trio Nunatak	2015	Sandstone	-75.482	159.591	North	1388	115	SRR8416241	PRJNA513376	Albanese et al. 2021
UniValnordMG_2	17687.5	23.17	35	62	63	11	0	3	4	56	Dry Valleys	University Valley	2015	Sandstone	-77.874	160.739	North	2090	n/a	SRR8416221	PRJNA513374	Albanese et al. 2021
UniValsudMG_2	21404.1	27.31	71	139	143	19	0	4	16	123	Dry Valleys	University Valley	2015	Sandstone	-77.872	160.755	South	2200	n/a	SRR8416226	PRJNA513375	Albanese et al. 2021

## Sheet: TableS2
Genome	Sample	Viral sequence length (bp)	Proviral Status	Gene count	CheckV Quality	VirSorter Prediction	vOTU	VC Status	VC	Phylum	Class	Order	Family	Genus	ICTV Phylum	ICTV Class	ICTV Order	ICTV Family	ICTV Genus	Host Phylum	Host Class	Host Order	Host Family	Host Genus
Mars-74.NODE_474_length_92667_cov_8.475110||0_partial	Mars-74	13186	No	20	Low-quality	dsDNAphage	vOTU75129	Clustered	6681_0	Unassigned	Unassigned	Unassigned	Unassigned	Unassigned	Unassigned	Unassigned	Unassigned	Unassigned	Unassigned	No host prediction	No host prediction	No host prediction	No host prediction	No host prediction
Mars-74.NODE_1985_length_33694_cov_4.410656||0_partial_1	Mars-74	14464	Yes	17	Low-quality	dsDNAphage	vOTU58821	Clustered	2367_0	Unassigned	Unassigned	Unassigned	Unassigned	Unassigned	Unassigned	Unassigned	Unassigned	Unassigned	Unassigned	No host prediction	No host prediction	No host prediction	No host prediction	No host prediction
Mars-74.NODE_2064_length_32160_cov_4.228315||0_partial	Mars-74	11196	No	19	Low-quality	dsDNAphage	vOTU58822	Clustered	4095_0	Unassigned	Unassigned	Unassigned	Unassigned	Unassigned	Unassigned	Unassigned	Unassigned	Unassigned	Unassigned	No host prediction	No host prediction	No host prediction	No host prediction	No host prediction
Mars-74.NODE_116_length_168156_cov_8.452543||full	Mars-74	168156	No	198	Medium-quality	NCLDV	vOTU58819	Clustered	1204_0	Unassigned	Unassigned	Unassigned	Unassigned	Unassigned	Unassigned	Unassigned	Unassigned	Unassigned	Unassigned	No host prediction	No host prediction	No host prediction	No host prediction	No host prediction
Mars-74.NODE_309_length_110265_cov_8.772915||full	Mars-74	110265	No	146	Low-quality	dsDNAphage	vOTU58842	Clustered	1204_1	Unassigned	Unassigned	Unassigned	Unassigned	Unassigned	Unassigned	Unassigned	Unassigned	Unassigned	Unassigned	No host prediction	No host prediction	No host prediction	No host prediction	No host prediction
Mars-74.NODE_427_length_95589_cov_8.618588||full	Mars-74	95589	No	119	Medium-quality	dsDNAphage	vOTU58861	Clustered	1204_1	Unassigned	Unassigned	Unassigned	Unassigned	Unassigned	Unassigned	Unassigned	Unassigned	Unassigned	Unassigned	No host prediction	No host prediction	No host prediction	No host prediction	No host prediction
Mars-74.NODE_631_length_78404_cov_8.102548||full	Mars-74	78404	No	95	Low-quality	NCLDV	vOTU58903	Clustered	1204_1	Unassigned	Unassigned	Unassigned	Unassigned	Unassigned	Unassigned	Unassigned	Unassigned	Unassigned	Unassigned	No host prediction	No host prediction	No host prediction	No host prediction	No host prediction
Mars-74.NODE_952_length_61050_cov_4.345294||full_1	Mars-74	61050	Yes	64	Medium-quality	dsDNAphage	vOTU58951	Clustered	7521_0	Unassigned	Unassigned	Unassigned	Unassigned	Unassigned	Unassigned	Unassigned	Unassigned	Unassigned	Unassigned	No host prediction	No host prediction	No host prediction	No host prediction	No host prediction
Mars-74.NODE_1621_length_40801_cov_4.146406||full_1	Mars-74	40801	Yes	57	Medium-quality	dsDNAphage	vOTU58820	Outlier	Unclustered	Unassigned	Unassigned	Unassigned	Unassigned	Unassigned	Unassigned	Unassigned	Unassigned	Unassigned	Unassigned	No host prediction	No host prediction	No host prediction	No host prediction	No host prediction
Mars-74.NODE_2140_length_30734_cov_4.132561||full	Mars-74	30734	No	32	Low-quality	dsDNAphage	vOTU58824	Clustered	2089_0	Unassigned	Unassigned	Unassigned	Unassigned	Unassigned	Unassigned	Unassigned	Unassigned	Unassigned	Unassigned	No host prediction	No host prediction	No host prediction	No host prediction	No host prediction
Mars-74.NODE_2252_length_28789_cov_32.025688||full	Mars-74	28789	No	27	Low-quality	NCLDV	vOTU76733	Overlap (VC_1156/VC_1160)	Unclustered	Unassigned	Unassigned	Unassigned	Unassigned	Unassigned	Unassigned	Unassigned	Unassigned	Unassigned	Unassigned	No host prediction	No host prediction	No host prediction	No host prediction	No host prediction
Mars-74.NODE_2321_length_27723_cov_2.840537||full	Mars-74	27723	No	36	Low-quality	dsDNAphage	vOTU58828	Overlap (VC_6651/VC_9754)	Unclustered	Unassigned	Unassigned	Unassigned	Unassigned	Unassigned	Unassigned	Unassigned	Unassigned	Unassigned	Unassigned	No host prediction	No host prediction	No host prediction	No host prediction	No host prediction
Mars-74.NODE_2632_length_23764_cov_9.609170||full	Mars-74	23764	No	35	Low-quality	dsDNAphage	vOTU58831	Overlap (VC_784/VC_8294)	Unclustered	Unassigned	Unassigned	Unassigned	Unassigned	Unassigned	Unassigned	Unassigned	Unassigned	Unassigned	Unassigned	No host prediction	No host prediction	No host prediction	No host prediction	No host prediction
Mars-74.NODE_2676_length_23235_cov_8.666407||full	Mars-74	23235	No	35	Low-quality	NCLDV	vOTU58832	Overlap (VC_2117/VC_2118)	Unclustered	Unassigned	Unassigned	Unassigned	Unassigned	Unassigned	Unassigned	Unassigned	Unassigned	Unassigned	Unassigned	No host prediction	No host prediction	No host prediction	No host prediction	No host prediction
Mars-74.NODE_2717_length_22791_cov_8.494315||full	Mars-74	22791	No	36	Low-quality	NCLDV	vOTU58835	Overlap (VC_1995/VC_1997)	Unclustered	Unassigned	Unassigned	Unassigned	Unassigned	Unassigned	Unassigned	Unassigned	Unassigned	Unassigned	Unassigned	No host prediction	No host prediction	No host prediction	No host prediction	No host prediction
Mars-74.NODE_2813_length_21792_cov_2977.932928||full_1	Mars-74	21792	Yes	17	Low-quality	NA	vOTU5339	Overlap (VC_2026/VC_2030)	Unclustered	Unassigned	Unassigned	Unassigned	Unassigned	Unassigned	Unassigned	Unassigned	Unassigned	Unassigned	Unassigned	No host prediction	No host prediction	No host prediction	No host prediction	No host prediction
Mars-74.NODE_2820_length_21741_cov_92.479762||full	Mars-74	21741	No	28	Low-quality	NCLDV	vOTU58837	Clustered	1460_0	Unassigned	Unassigned	Unassigned	Unassigned	Unassigned	Unassigned	Unassigned	Unassigned	Unassigned	Unassigned	No host prediction	No host prediction	No host prediction	No host prediction	No host prediction
Mars-74.NODE_3088_length_19148_cov_3.626542||full	Mars-74	19148	No	26	Low-quality	dsDNAphage	vOTU58841	Outlier	Unclustered	Unassigned	Unassigned	Unassigned	Unassigned	Unassigned	Unassigned	Unassigned	Unassigned	Unassigned	Unassigned	No host prediction	No host prediction	No host prediction	No host prediction	No host prediction
Mars-74.NODE_3225_length_18148_cov_2.510388||full	Mars-74	18148	No	21	Low-quality	dsDNAphage	vOTU58843	Outlier	Unclustered	Unassigned	Unassigned	Unassigned	Unassigned	Unassigned	Unassigned	Unassigned	Unassigned	Unassigned	Unassigned	No host prediction	No host prediction	No host prediction	No host prediction	No host prediction
Mars-74.NODE_3410_length_16739_cov_2.665865||full	Mars-74	16739	No	21	Low-quality	dsDNAphage	vOTU58845	Clustered	1316_0	Unassigned	Unassigned	Unassigned	Unassigned	Unassigned	Unassigned	Unassigned	Unassigned	Unassigned	Unassigned	No host prediction	No host prediction	No host prediction	No host prediction	No host prediction
Mars-74.NODE_3463_length_16337_cov_27.226629||full	Mars-74	16337	No	17	High-quality	NCLDV	vOTU58846	Singleton	Unclustered	Unassigned	Unassigned	Unassigned	Unassigned	Unassigned	Unassigned	Unassigned	Unassigned	Unassigned	Unassigned	No host prediction	No host prediction	No host prediction	No host prediction	No host prediction
Mars-74.NODE_3516_length_15935_cov_3.316936||full	Mars-74	15935	No	36	Low-quality	dsDNAphage	vOTU58848	Outlier	Unclustered	Unassigned	Unassigned	Unassigned	Unassigned	Unassigned	Unassigned	Unassigned	Unassigned	Unassigned	Unassigned	No host prediction	No host prediction	No host prediction	No host prediction	No host prediction
Mars-74.NODE_3534_length_15838_cov_141.556198||full	Mars-74	15838	No	13	Low-quality	NCLDV	vOTU48251	Overlap (VC_2975/VC_3323)	Unclustered	Unassigned	Unassigned	Unassigned	Unassigned	Unassigned	Unassigned	Unassigned	Unassigned	Unassigned	Unassigned	No host prediction	No host prediction	No host prediction	No host prediction	No host prediction
Mars-74.NODE_3766_length_14415_cov_3.152766||full_1	Mars-74	14415	Yes	8	Low-quality	NCLDV	vOTU74919	Clustered	2043_0	Unassigned	Unassigned	Unassigned	Unassigned	Unassigned	Unassigned	Unassigned	Unassigned	Unassigned	Unassigned	No host prediction	No host prediction	No host prediction	No host prediction	No host prediction
Mars-74.NODE_3795_length_14274_cov_128.875838||full	Mars-74	14274	No	15	Low-quality	NCLDV	vOTU58852	Singleton	Unclustered	Unassigned	Unassigned	Unassigned	Unassigned	Unassigned	Unassigned	Unassigned	Unassigned	Unassigned	Unassigned	No host prediction	No host prediction	No host prediction	No host prediction	No host prediction
Mars-74.NODE_3919_length_13588_cov_151.567351||full	Mars-74	13588	No	19	Low-quality	NCLDV	vOTU58853	Singleton	Unclustered	Unassigned	Unassigned	Unassigned	Unassigned	Unassigned	Unassigned	Unassigned	Unassigned	Unassigned	Unassigned	No host prediction	No host prediction	No host prediction	No host prediction	No host prediction
Mars-74.NODE_4049_length_12896_cov_8.728452||full	Mars-74	12896	No	7	Low-quality	lavidaviridae	vOTU6701	Clustered	6549_0	Unassigned	Unassigned	Unassigned	Unassigned	Unassigned	Unassigned	Unassigned	Unassigned	Unassigned	Unassigned	No host prediction	No host prediction	No host prediction	No host prediction	No host prediction
Mars-74.NODE_4074_length_12759_cov_8.861532||full	Mars-74	12759	No	18	Low-quality	NCLDV	vOTU58856	Clustered	6595_0	Unassigned	Unassigned	Unassigned	Unassigned	Unassigned	Unassigned	Unassigned	Unassigned	Unassigned	Unassigned	No host prediction	No host prediction	No host prediction	No host prediction	No host prediction
Mars-74.NODE_4159_length_12361_cov_4.281765||full	Mars-74	12361	No	21	Low-quality	dsDNAphage	vOTU58858	Overlap (VC_2311/VC_11817)	Unclustered	Unassigned	Unassigned	Unassigned	Unassigned	Unassigned	Unassigned	Unassigned	Unassigned	Unassigned	Unassigned	No host prediction	No host prediction	No host prediction	No host prediction	No host prediction
Mars-74.NODE_4256_length_11943_cov_9.631206||full	Mars-74	11943	No	12	Low-quality	dsDNAphage	vOTU6755	Clustered	6613_0	Unassigned	Unassigned	Unassigned	Unassigned	Unassigned	Unassigned	Unassigned	Unassigned	Unassigned	Unassigned	No host prediction	No host prediction	No host prediction	No host prediction	No host prediction
Mars-74.NODE_4335_length_11661_cov_5.936343||full	Mars-74	11661	No	18	Low-quality	dsDNAphage	vOTU53881	Overlap (VC_2374/VC_5458)	Unclustered	Unassigned	Unassigned	Unassigned	Unassigned	Unassigned	Unassigned	Unassigned	Unassigned	Unassigned	Unassigned	No host prediction	No host prediction	No host prediction	No host prediction	No host prediction
Mars-74.NODE_4779_length_10156_cov_10.743959||full	Mars-74	10156	No	13	Low-quality	NCLDV	vOTU17339	Clustered	2042_0	Unassigned	Unassigned	Unassigned	Unassigned	Unassigned	Unassigned	Unassigned	Unassigned	Unassigned	Unassigned	No host prediction	No host prediction	No host prediction	No host prediction	No host prediction
Mars-74.NODE_4823_length_10047_cov_3.524930||full	Mars-74	10047	No	19	Low-quality	dsDNAphage	vOTU58869	Clustered	11327_0	Unassigned	Unassigned	Unassigned	Unassigned	Unassigned	Unassigned	Unassigned	Unassigned	Unassigned	Unassigned	No host prediction	No host prediction	No host prediction	No host prediction	No host prediction
Mars-87b.NODE_5_length_446927_cov_10.060173||0_partial	Mars-87b	29224	No	31	Low-quality	dsDNAphage	vOTU63641	Overlap (VC_3924/VC_4950/VC_7422)	Unclustered	Unassigned	Unassigned	Unassigned	Unassigned	Unassigned	Unassigned	Unassigned	Unassigned	Unassigned	Unassigned	No host prediction	No host prediction	No host prediction	No host prediction	No host prediction
Mars-87b.NODE_241_length_120040_cov_8.852469||0_partial	Mars-87b	14210	No	16	Low-quality	dsDNAphage	vOTU63566	Singleton	Unclustered	Unassigned	Unassigned	Unassigned	Unassigned	Unassigned	Unassigned	Unassigned	Unassigned	Unassigned	Unassigned	No host prediction	No host prediction	No host prediction	No host prediction	No host prediction
Mars-87b.NODE_253_length_116670_cov_7.401601||0_partial_1	Mars-87b	46381	Yes	53	Low-quality	dsDNAphage	vOTU63568	Clustered	10622_0	Unassigned	Unassigned	Unassigned	Unassigned	Unassigned	Unassigned	Unassigned	Unassigned	Unassigned	Unassigned	No host prediction	No host prediction	No host prediction	No host prediction	No host prediction
Mars-87b.NODE_351_length_100987_cov_12.628885||0_partial_1	Mars-87b	43510	Yes	56	Medium-quality	dsDNAphage	vOTU63595	Overlap (VC_9/VC_1799)	Unclustered	Unassigned	Unassigned	Unassigned	Unassigned	Unassigned	Unassigned	Unassigned	Unassigned	Unassigned	Unassigned	Proteobacteria	Alphaproteobacteria	Sphingomonadales	Sphingomonadaceae	Sphingobium
Mars-87b.NODE_435_length_90143_cov_13.586225||0_partial_1	Mars-87b	57283	Yes	65	Medium-quality	dsDNAphage	vOTU63623	Overlap (VC_9/VC_8523)	Unclustered	Unassigned	Unassigned	Unassigned	Unassigned	Unassigned	Unassigned	Unassigned	Unassigned	Unassigned	Unassigned	No host prediction	No host prediction	No host prediction	No host prediction	No host prediction
Mars-87b.NODE_582_length_76898_cov_12.309184||0_partial_1	Mars-87b	24974	Yes	39	Low-quality	dsDNAphage	vOTU63673	Outlier	Unclustered	Unassigned	Unassigned	Unassigned	Unassigned	Unassigned	Unassigned	Unassigned	Unassigned	Unassigned	Unassigned	No host prediction	No host prediction	No host prediction	No host prediction	No host prediction
Mars-87b.NODE_889_length_58833_cov_4.924320||0_partial_1	Mars-87b	22249	Yes	27	Low-quality	dsDNAphage	vOTU63821	Outlier	Unclustered	Unassigned	Unassigned	Unassigned	Unassigned	Unassigned	Unassigned	Unassigned	Unassigned	Unassigned	Unassigned	No host prediction	No host prediction	No host prediction	No host prediction	No host prediction
Mars-87b.NODE_906_length_58030_cov_17.131536||0_partial	Mars-87b	18797	No	31	Low-quality	dsDNAphage	vOTU63822	Clustered	2378_0	Unassigned	Unassigned	Unassigned	Unassigned	Unassigned	Unassigned	Unassigned	Unassigned	Unassigned	Unassigned	No host prediction	No host prediction	No host prediction	No host prediction	No host prediction
Mars-87b.NODE_1910_length_29735_cov_5.782899||0_partial	Mars-87b	22192	No	20	Low-quality	dsDNAphage	vOTU59112	Clustered	2503_0	Unassigned	Unassigned	Unassigned	Unassigned	Unassigned	Unassigned	Unassigned	Unassigned	Unassigned	Unassigned	Bacteroidetes	Sphingobacteriia	Sphingobacteriales	Sphingobacteriaceae	Mucilaginibacter
Mars-87b.NODE_2426_length_22399_cov_4.627220||0_partial_1	Mars-87b	14781	Yes	19	Low-quality	dsDNAphage	vOTU63567	Clustered	9076_0	Unassigned	Unassigned	Unassigned	Unassigned	Unassigned	Unassigned	Unassigned	Unassigned	Unassigned	Unassigned	Proteobacteria	Alphaproteobacteria	Sphingomonadales	Sphingomonadaceae	No host prediction
Mars-87b.NODE_352_length_100966_cov_5.359007||full	Mars-87b	100966	No	100	Low-quality	NCLDV	vOTU75386	Clustered	12611_0	Unassigned	Unassigned	Unassigned	Unassigned	Unassigned	Unassigned	Unassigned	Unassigned	Unassigned	Unassigned	No host prediction	No host prediction	No host prediction	No host prediction	No host prediction
Mars-87b.NODE_355_length_100834_cov_31.692699||full_1	Mars-87b	100834	Yes	114	Medium-quality	dsDNAphage	vOTU63598	Overlap (VC_634/VC_1501)	Unclustered	Unassigned	Unassigned	Unassigned	Unassigned	Unassigned	Unassigned	Unassigned	Unassigned	Unassigned	Unassigned	No host prediction	No host prediction	No host prediction	No host prediction	No host prediction
Mars-87b.NODE_459_length_87932_cov_17.085458||full_1	Mars-87b	87932	Yes	117	High-quality	dsDNAphage	vOTU63632	Overlap (VC_573/VC_1505)	Unclustered	Unassigned	Unassigned	Unassigned	Unassigned	Unassigned	Unassigned	Unassigned	Unassigned	Unassigned	Unassigned	No host prediction	No host prediction	No host prediction	No host prediction	No host prediction
Mars-87b.NODE_909_length_57800_cov_5.264259||full_1	Mars-87b	57800	Yes	81	Medium-quality	dsDNAphage	vOTU63823	Clustered	167_0	Uroviricota	Caudoviricetes	Caudovirales	Unclassified	Unclassified	Unassigned	Unassigned	Unassigned	Unassigned	Unassigned	No host prediction	No host prediction	No host prediction	No host prediction	No host prediction
Mars-87b.NODE_939_length_56002_cov_4.253618||full	Mars-87b	56002	No	71	Medium-quality	dsDNAphage	vOTU63824	Clustered	6997_0	Unassigned	Unassigned	Unassigned	Unassigned	Unassigned	Unassigned	Unassigned	Unassigned	Unassigned	Unassigned	No host prediction	No host prediction	No host prediction	No host prediction	No host prediction
Mars-87b.NODE_1039_length_51261_cov_5.374497||full	Mars-87b	51261	No	67	Low-quality	NCLDV	vOTU75380	Clustered	12569_0	Unassigned	Unassigned	Unassigned	Unassigned	Unassigned	Unassigned	Unassigned	Unassigned	Unassigned	Unassigned	No host prediction	No host prediction	No host prediction	No host prediction	No host prediction
Mars-87b.NODE_1189_length_45851_cov_5.876902||full	Mars-87b	45851	No	50	Low-quality	NCLDV	vOTU63552	Clustered	12627_0	Unassigned	Unassigned	Unassigned	Unassigned	Unassigned	Unassigned	Unassigned	Unassigned	Unassigned	Unassigned	No host prediction	No host prediction	No host prediction	No host prediction	No host prediction
Mars-87b.NODE_1195_length_45663_cov_3.215565||full	Mars-87b	45663	No	59	Low-quality	dsDNAphage	vOTU63553	Clustered	5861_0	Unassigned	Unassigned	Unassigned	Unassigned	Unassigned	Unassigned	Unassigned	Unassigned	Unassigned	Unassigned	No host prediction	No host prediction	No host prediction	No host prediction	No host prediction
Mars-87b.NODE_1263_length_43753_cov_17.540065||full	Mars-87b	43753	No	75	High-quality	dsDNAphage	vOTU63554	Clustered	6331_0	Unassigned	Unassigned	Unassigned	Unassigned	Unassigned	Unassigned	Unassigned	Unassigned	Unassigned	Unassigned	No host prediction	No host prediction	No host prediction	No host prediction	No host prediction
Mars-87b.NODE_1745_length_32846_cov_5.114423||full	Mars-87b	32846	No	30	Low-quality	NCLDV	vOTU75381	Clustered	12626_0	Unassigned	Unassigned	Unassigned	Unassigned	Unassigned	Unassigned	Unassigned	Unassigned	Unassigned	Unassigned	No host prediction	No host prediction	No host prediction	No host prediction	No host prediction
Mars-87b.NODE_1775_length_32338_cov_2.403424||full	Mars-87b	32338	No	37	Low-quality	dsDNAphage	vOTU63556	Clustered	7574_0	Unassigned	Unassigned	Unassigned	Unassigned	Unassigned	Unassigned	Unassigned	Unassigned	Unassigned	Unassigned	No host prediction	No host prediction	No host prediction	No host prediction	No host prediction
Mars-87b.NODE_1848_length_31029_cov_5.937116||full	Mars-87b	31029	No	32	Low-quality	NCLDV	vOTU63557	Singleton	Unclustered	Unassigned	Unassigned	Unassigned	Unassigned	Unassigned	Unassigned	Unassigned	Unassigned	Unassigned	Unassigned	No host prediction	No host prediction	No host prediction	No host prediction	No host prediction
Mars-87b.NODE_1889_length_30221_cov_5.208519||full	Mars-87b	30221	No	32	Low-quality	NCLDV	vOTU75382	Clustered	12670_0	Unassigned	Unassigned	Unassigned	Unassigned	Unassigned	Unassigned	Unassigned	Unassigned	Unassigned	Unassigned	No host prediction	No host prediction	No host prediction	No host prediction	No host prediction
Mars-87b.NODE_2184_length_25347_cov_2.552479||full	Mars-87b	25347	No	26	Medium-quality	dsDNAphage	vOTU63561	Singleton	Unclustered	Unassigned	Unassigned	Unassigned	Unassigned	Unassigned	Unassigned	Unassigned	Unassigned	Unassigned	Unassigned	No host prediction	No host prediction	No host prediction	No host prediction	No host prediction
Mars-87b.NODE_2291_length_23866_cov_5.294063||full	Mars-87b	23866	No	31	Low-quality	NCLDV	vOTU53839	Clustered	12619_0	Unassigned	Unassigned	Unassigned	Unassigned	Unassigned	Unassigned	Unassigned	Unassigned	Unassigned	Unassigned	No host prediction	No host prediction	No host prediction	No host prediction	No host prediction
Mars-87b.NODE_2335_length_23436_cov_2.206025||full	Mars-87b	23436	No	26	Medium-quality	dsDNAphage	vOTU63563	Clustered	548_0	Unassigned	Unassigned	Unassigned	Unassigned	Unassigned	Unassigned	Unassigned	Unassigned	Unassigned	Unassigned	No host prediction	No host prediction	No host prediction	No host prediction	No host prediction
Mars-87b.NODE_2366_length_23108_cov_5.458516||full	Mars-87b	23108	No	30	Medium-quality	dsDNAphage	vOTU63564	Clustered	9808_0	Unassigned	Unassigned	Unassigned	Unassigned	Unassigned	Unassigned	Unassigned	Unassigned	Unassigned	Unassigned	No host prediction	No host prediction	No host prediction	No host prediction	No host prediction
Mars-87b.NODE_2380_length_22930_cov_14.001183||full	Mars-87b	22930	No	25	Low-quality	dsDNAphage	vOTU63565	Clustered	2557_0	Unassigned	Unassigned	Unassigned	Unassigned	Unassigned	Unassigned	Unassigned	Unassigned	Unassigned	Unassigned	Proteobacteria	Alphaproteobacteria	Rhodospirillales	Acetobacteraceae	No host prediction
Mars-87b.NODE_2427_length_22383_cov_4.967151||full	Mars-87b	22383	No	25	Low-quality	NCLDV	vOTU53842	Clustered	12571_0	Unassigned	Unassigned	Unassigned	Unassigned	Unassigned	Unassigned	Unassigned	Unassigned	Unassigned	Unassigned	No host prediction	No host prediction	No host prediction	No host prediction	No host prediction
Mars-87b.NODE_2461_length_21994_cov_1220.392966||full_1	Mars-87b	21994	Yes	17	Low-quality	NA	vOTU5339	Overlap (VC_2026/VC_2030)	Unclustered	Unassigned	Unassigned	Unassigned	Unassigned	Unassigned	Unassigned	Unassigned	Unassigned	Unassigned	Unassigned	No host prediction	No host prediction	No host prediction	No host prediction	No host prediction
Mars-87b.NODE_2744_length_19439_cov_1.969959||full_1	Mars-87b	19439	Yes	23	Low-quality	dsDNAphage	vOTU75443	Clustered	2014_0	Unassigned	Unassigned	Unassigned	Unassigned	Unassigned	Unassigned	Unassigned	Unassigned	Unassigned	Unassigned	No host prediction	No host prediction	No host prediction	No host prediction	No host prediction
Mars-87b.NODE_2793_length_18906_cov_5.786941||full	Mars-87b	18906	No	17	Low-quality	NCLDV	vOTU53855	Singleton	Unclustered	Unassigned	Unassigned	Unassigned	Unassigned	Unassigned	Unassigned	Unassigned	Unassigned	Unassigned	Unassigned	No host prediction	No host prediction	No host prediction	No host prediction	No host prediction
Mars-87b.NODE_2936_length_17885_cov_27.748679||full_1	Mars-87b	17885	Yes	15	Low-quality	NA	vOTU27348	Clustered	2369_0	Unassigned	Unassigned	Unassigned	Unassigned	Unassigned	Unassigned	Unassigned	Unassigned	Unassigned	Unassigned	No host prediction	No host prediction	No host prediction	No host prediction	No host prediction
Mars-87b.NODE_3001_length_17504_cov_11.414191||full	Mars-87b	17504	No	18	Low-quality	NA	vOTU63573	Clustered	12882_0	Unassigned	Unassigned	Unassigned	Unassigned	Unassigned	Unassigned	Unassigned	Unassigned	Unassigned	Unassigned	No host prediction	No host prediction	No host prediction	No host prediction	No host prediction
Mars-87b.NODE_3065_length_17051_cov_5.453516||full	Mars-87b	17051	No	8	Low-quality	dsDNAphage	vOTU75383	Clustered	8271_0	Unassigned	Unassigned	Unassigned	Unassigned	Unassigned	Unassigned	Unassigned	Unassigned	Unassigned	Unassigned	No host prediction	No host prediction	No host prediction	No host prediction	No host prediction
Mars-87b.NODE_3163_length_16347_cov_5.139833||full	Mars-87b	16347	No	17	Low-quality	NCLDV	vOTU53869	Clustered	8583_0	Unassigned	Unassigned	Unassigned	Unassigned	Unassigned	Unassigned	Unassigned	Unassigned	Unassigned	Unassigned	No host prediction	No host prediction	No host prediction	No host prediction	No host prediction
Mars-87b.NODE_3172_length_16293_cov_4.563666||full_1	Mars-87b	16293	Yes	20	Low-quality	dsDNAphage	vOTU63578	Outlier	Unclustered	Unassigned	Unassigned	Unassigned	Unassigned	Unassigned	Unassigned	Unassigned	Unassigned	Unassigned	Unassigned	No host prediction	No host prediction	No host prediction	No host prediction	No host prediction
Mars-87b.NODE_3174_length_16286_cov_5.043862||full	Mars-87b	16286	No	19	Low-quality	NCLDV	vOTU53870	Clustered	8270_0	Unassigned	Unassigned	Unassigned	Unassigned	Unassigned	Unassigned	Unassigned	Unassigned	Unassigned	Unassigned	No host prediction	No host prediction	No host prediction	No host prediction	No host prediction
Mars-87b.NODE_3179_length_16252_cov_4.850059||full	Mars-87b	16252	No	23	Low-quality	NCLDV	vOTU63579	Clustered	12682_0	Unassigned	Unassigned	Unassigned	Unassigned	Unassigned	Unassigned	Unassigned	Unassigned	Unassigned	Unassigned	No host prediction	No host prediction	No host prediction	No host prediction	No host prediction
Mars-87b.NODE_3205_length_16105_cov_2.172935||full	Mars-87b	16105	No	18	Low-quality	dsDNAphage	vOTU63582	Clustered	1503_0	Unassigned	Unassigned	Unassigned	Unassigned	Unassigned	Unassigned	Unassigned	Unassigned	Unassigned	Unassigned	No host prediction	No host prediction	No host prediction	No host prediction	No host prediction
Mars-87b.NODE_3248_length_15832_cov_34.193860||full	Mars-87b	15832	No	21	Low-quality	dsDNAphage	vOTU74864	Clustered	2085_0	Unassigned	Unassigned	Unassigned	Unassigned	Unassigned	Unassigned	Unassigned	Unassigned	Unassigned	Unassigned	No host prediction	No host prediction	No host prediction	No host prediction	No host prediction
Mars-87b.NODE_3252_length_15823_cov_5.715340||full	Mars-87b	15823	No	23	Low-quality	NCLDV	vOTU63585	Clustered	12659_0	Unassigned	Unassigned	Unassigned	Unassigned	Unassigned	Unassigned	Unassigned	Unassigned	Unassigned	Unassigned	No host prediction	No host prediction	No host prediction	No host prediction	No host prediction
Mars-87b.NODE_3330_length_15384_cov_12.001505||full	Mars-87b	15384	No	19	Low-quality	dsDNAphage	vOTU63586	Overlap (VC_2014/VC_8300)	Unclustered	Unassigned	Unassigned	Unassigned	Unassigned	Unassigned	Unassigned	Unassigned	Unassigned	Unassigned	Unassigned	No host prediction	No host prediction	No host prediction	No host prediction	No host prediction
Mars-87b.NODE_3388_length_15031_cov_3.241696||full	Mars-87b	15031	No	28	Low-quality	dsDNAphage	vOTU63588	Clustered	7152_0	Unassigned	Unassigned	Unassigned	Unassigned	Unassigned	Unassigned	Unassigned	Unassigned	Unassigned	Unassigned	No host prediction	No host prediction	No host prediction	No host prediction	No host prediction
Mars-87b.NODE_3455_length_14649_cov_5.185498||full	Mars-87b	14649	No	26	Low-quality	dsDNAphage	vOTU63592	Outlier	Unclustered	Unassigned	Unassigned	Unassigned	Unassigned	Unassigned	Unassigned	Unassigned	Unassigned	Unassigned	Unassigned	No host prediction	No host prediction	No host prediction	No host prediction	No host prediction
Mars-87b.NODE_3471_length_14555_cov_5.265910||full	Mars-87b	14555	No	10	Low-quality	NCLDV	vOTU75385	Clustered	12624_0	Unassigned	Unassigned	Unassigned	Unassigned	Unassigned	Unassigned	Unassigned	Unassigned	Unassigned	Unassigned	No host prediction	No host prediction	No host prediction	No host prediction	No host prediction
Mars-87b.NODE_3491_length_14461_cov_2.244465||full	Mars-87b	14461	No	21	Low-quality	dsDNAphage	vOTU63594	Clustered	7150_0	Unassigned	Unassigned	Unassigned	Unassigned	Unassigned	Unassigned	Unassigned	Unassigned	Unassigned	Unassigned	No host prediction	No host prediction	No host prediction	No host prediction	No host prediction
Mars-87b.NODE_3545_length_14206_cov_5.454384||full	Mars-87b	14206	No	12	Low-quality	NCLDV	vOTU63596	Clustered	12645_0	Unassigned	Unassigned	Unassigned	Unassigned	Unassigned	Unassigned	Unassigned	Unassigned	Unassigned	Unassigned	No host prediction	No host prediction	No host prediction	No host prediction	No host prediction
Mars-87b.NODE_3548_length_14201_cov_14.177351||full	Mars-87b	14201	No	36	Low-quality	dsDNAphage	vOTU63597	Overlap (VC_1503/VC_8290)	Unclustered	Unassigned	Unassigned	Unassigned	Unassigned	Unassigned	Unassigned	Unassigned	Unassigned	Unassigned	Unassigned	No host prediction	No host prediction	No host prediction	No host prediction	No host prediction
Mars-87b.NODE_3552_length_14187_cov_11.500426||full	Mars-87b	14187	No	6	Low-quality	NCLDV	vOTU63599	Singleton	Unclustered	Unassigned	Unassigned	Unassigned	Unassigned	Unassigned	Unassigned	Unassigned	Unassigned	Unassigned	Unassigned	No host prediction	No host prediction	No host prediction	No host prediction	No host prediction
Mars-87b.NODE_3643_length_13743_cov_5.272647||full	Mars-87b	13743	No	18	Low-quality	dsDNAphage	vOTU63601	Outlier	Unclustered	Unassigned	Unassigned	Unassigned	Unassigned	Unassigned	Unassigned	Unassigned	Unassigned	Unassigned	Unassigned	No host prediction	No host prediction	No host prediction	No host prediction	No host prediction
Mars-87b.NODE_3702_length_13472_cov_1.744709||full	Mars-87b	13472	No	10	Low-quality	dsDNAphage	vOTU75387	Clustered	2327_0	Unassigned	Unassigned	Unassigned	Unassigned	Unassigned	Unassigned	Unassigned	Unassigned	Unassigned	Unassigned	No host prediction	No host prediction	No host prediction	No host prediction	No host prediction
Mars-87b.NODE_3710_length_13426_cov_2.332033||full	Mars-87b	13426	No	19	Low-quality	dsDNAphage	vOTU63603	Clustered	5861_0	Unassigned	Unassigned	Unassigned	Unassigned	Unassigned	Unassigned	Unassigned	Unassigned	Unassigned	Unassigned	No host prediction	No host prediction	No host prediction	No host prediction	No host prediction
Mars-87b.NODE_3721_length_13395_cov_12.345818||full	Mars-87b	13395	No	26	Low-quality	dsDNAphage	vOTU63605	Overlap (VC_1503/VC_8290)	Unclustered	Unassigned	Unassigned	Unassigned	Unassigned	Unassigned	Unassigned	Unassigned	Unassigned	Unassigned	Unassigned	No host prediction	No host prediction	No host prediction	No host prediction	No host prediction
Mars-87b.NODE_3748_length_13260_cov_5.077274||full	Mars-87b	13260	No	13	Low-quality	lavidaviridae	vOTU63607	Clustered	12628_0	Unassigned	Unassigned	Unassigned	Unassigned	Unassigned	Unassigned	Unassigned	Unassigned	Unassigned	Unassigned	No host prediction	No host prediction	No host prediction	No host prediction	No host prediction
Mars-87b.NODE_3823_length_12986_cov_5.327384||full	Mars-87b	12986	No	12	Low-quality	NCLDV	vOTU53880	Singleton	Unclustered	Unassigned	Unassigned	Unassigned	Unassigned	Unassigned	Unassigned	Unassigned	Unassigned	Unassigned	Unassigned	No host prediction	No host prediction	No host prediction	No host prediction	No host prediction
Mars-87b.NODE_3911_length_12642_cov_3.342502||full	Mars-87b	12642	No	12	Low-quality	dsDNAphage	vOTU63611	Clustered	5737_0	Unassigned	Unassigned	Unassigned	Unassigned	Unassigned	Unassigned	Unassigned	Unassigned	Unassigned	Unassigned	Proteobacteria	Alphaproteobacteria	Rhodospirillales	No host prediction	No host prediction
Mars-87b.NODE_3919_length_12619_cov_6.004153||full	Mars-87b	12619	No	15	Low-quality	NCLDV	vOTU63612	Clustered	12683_0	Unassigned	Unassigned	Unassigned	Unassigned	Unassigned	Unassigned	Unassigned	Unassigned	Unassigned	Unassigned	No host prediction	No host prediction	No host prediction	No host prediction	No host prediction
Mars-87b.NODE_3997_length_12339_cov_2.536356||full	Mars-87b	12339	No	19	Low-quality	NCLDV	vOTU63618	Singleton	Unclustered	Unassigned	Unassigned	Unassigned	Unassigned	Unassigned	Unassigned	Unassigned	Unassigned	Unassigned	Unassigned	No host prediction	No host prediction	No host prediction	No host prediction	No host prediction
Mars-87b.NODE_4068_length_12095_cov_9.375709||full	Mars-87b	12095	No	13	Low-quality	dsDNAphage	vOTU53919	Clustered	3951_0	Unassigned	Unassigned	Unassigned	Unassigned	Unassigned	Unassigned	Unassigned	Unassigned	Unassigned	Unassigned	Proteobacteria	Alphaproteobacteria	No host prediction	No host prediction	No host prediction
Mars-87b.NODE_4111_length_11898_cov_3.424273||full_1	Mars-87b	11898	Yes	10	Low-quality	NA	vOTU63619	Clustered	5332_0	Unassigned	Unassigned	Unassigned	Unassigned	Unassigned	Unassigned	Unassigned	Unassigned	Unassigned	Unassigned	No host prediction	No host prediction	No host prediction	No host prediction	No host prediction
Mars-87b.NODE_4141_length_11767_cov_1.952091||full	Mars-87b	11767	No	20	Low-quality	dsDNAphage	vOTU63620	Outlier	Unclustered	Unassigned	Unassigned	Unassigned	Unassigned	Unassigned	Unassigned	Unassigned	Unassigned	Unassigned	Unassigned	No host prediction	No host prediction	No host prediction	No host prediction	No host prediction
Mars-87b.NODE_4244_length_11425_cov_4.911531||full	Mars-87b	11425	No	10	Low-quality	NCLDV	vOTU53909	Clustered	12992_0	Unassigned	Unassigned	Unassigned	Unassigned	Unassigned	Unassigned	Unassigned	Unassigned	Unassigned	Unassigned	No host prediction	No host prediction	No host prediction	No host prediction	No host prediction
Mars-87b.NODE_4319_length_11139_cov_16.401268||full_1	Mars-87b	11139	Yes	10	Low-quality	NA	vOTU63622	Clustered	4559_0	Unassigned	Unassigned	Unassigned	Unassigned	Unassigned	Unassigned	Unassigned	Unassigned	Unassigned	Unassigned	No host prediction	No host prediction	No host prediction	No host prediction	No host prediction
Mars-87b.NODE_4412_length_10829_cov_2.143057||full	Mars-87b	10829	No	14	Low-quality	dsDNAphage	vOTU63625	Outlier	Unclustered	Unassigned	Unassigned	Unassigned	Unassigned	Unassigned	Unassigned	Unassigned	Unassigned	Unassigned	Unassigned	No host prediction	No host prediction	No host prediction	No host prediction	No host prediction
Mars-87b.NODE_4471_length_10659_cov_5.100095||full	Mars-87b	10659	No	16	Low-quality	NCLDV	vOTU63627	Clustered	9614_0	Unassigned	Unassigned	Unassigned	Unassigned	Unassigned	Unassigned	Unassigned	Unassigned	Unassigned	Unassigned	No host prediction	No host prediction	No host prediction	No host prediction	No host prediction
Mars-87b.NODE_4522_length_10477_cov_2.574581||full	Mars-87b	10477	No	10	Low-quality	dsDNAphage	vOTU63629	Outlier	Unclustered	Unassigned	Unassigned	Unassigned	Unassigned	Unassigned	Unassigned	Unassigned	Unassigned	Unassigned	Unassigned	No host prediction	No host prediction	No host prediction	No host prediction	No host prediction
Mars-87b.NODE_4559_length_10359_cov_5.409162||full	Mars-87b	10359	No	16	Low-quality	lavidaviridae	vOTU63631	Singleton	Unclustered	Unassigned	Unassigned	Unassigned	Unassigned	Unassigned	Unassigned	Unassigned	Unassigned	Unassigned	Unassigned	No host prediction	No host prediction	No host prediction	No host prediction	No host prediction
Mars-87b.NODE_4636_length_10142_cov_10.780345||full	Mars-87b	10142	No	14	Low-quality	NCLDV	vOTU53946	Clustered	7375_0	Unassigned	Unassigned	Unassigned	Unassigned	Unassigned	Unassigned	Unassigned	Unassigned	Unassigned	Unassigned	No host prediction	No host prediction	No host prediction	No host prediction	No host prediction
Mars-2.NODE_15_length_313317_cov_3.915883||0_partial_1	Mars-2	104493	Yes	133	Medium-quality	dsDNAphage	vOTU25382	Clustered/Singleton	2182_0	Unassigned	Unassigned	Unassigned	Unassigned	Unassigned	Unassigned	Unassigned	Unassigned	Unassigned	Unassigned	No host prediction	No host prediction	No host prediction	No host prediction	No host prediction
Mars-2.NODE_346_length_119128_cov_5.037587||0_partial	Mars-2	11247	No	13	Low-quality	dsDNAphage	vOTU25909	Clustered	4978_0	Unassigned	Unassigned	Unassigned	Unassigned	Unassigned	Unassigned	Unassigned	Unassigned	Unassigned	Unassigned	No host prediction	No host prediction	No host prediction	No host prediction	No host prediction
Mars-2.NODE_366_length_117160_cov_4.661160||0_partial_1	Mars-2	14490	Yes	18	Low-quality	dsDNAphage	vOTU25984	Clustered	10243_0	Unassigned	Unassigned	Unassigned	Unassigned	Unassigned	Unassigned	Unassigned	Unassigned	Unassigned	Unassigned	No host prediction	No host prediction	No host prediction	No host prediction	No host prediction
Mars-2.NODE_649_length_90117_cov_4.089171||0_partial	Mars-2	13079	No	20	Low-quality	dsDNAphage	vOTU26364	Clustered	6291_0	Unassigned	Unassigned	Unassigned	Unassigned	Unassigned	Unassigned	Unassigned	Unassigned	Unassigned	Unassigned	No host prediction	No host prediction	No host prediction	No host prediction	No host prediction
Mars-2.NODE_1162_length_68138_cov_5.672085||0_partial_1	Mars-2	22877	Yes	27	Low-quality	dsDNAphage	vOTU25321	Clustered	10495_0	Unassigned	Unassigned	Unassigned	Unassigned	Unassigned	Unassigned	Unassigned	Unassigned	Unassigned	Unassigned	No host prediction	No host prediction	No host prediction	No host prediction	No host prediction
Mars-2.NODE_1335_length_63083_cov_3.164645||0_partial_1	Mars-2	11406	Yes	16	Low-quality	NA	vOTU25356	Singleton	Unclustered	Unassigned	Unassigned	Unassigned	Unassigned	Unassigned	Unassigned	Unassigned	Unassigned	Unassigned	Unassigned	No host prediction	No host prediction	No host prediction	No host prediction	No host prediction
Mars-2.NODE_1439_length_60647_cov_4.603835||0_partial_1	Mars-2	26343	Yes	34	Low-quality	dsDNAphage	vOTU25375	Clustered	10504_0	Unassigned	Unassigned	Unassigned	Unassigned	Unassigned	Unassigned	Unassigned	Unassigned	Unassigned	Unassigned	No host prediction	No host prediction	No host prediction	No host prediction	No host prediction
Mars-2.NODE_1693_length_55104_cov_4.228888||0_partial	Mars-2	45418	No	78	Medium-quality	dsDNAphage	vOTU25423	Clustered	1411_1	Unassigned	Unassigned	Unassigned	Unassigned	Unassigned	Unassigned	Unassigned	Unassigned	Unassigned	Unassigned	No host prediction	No host prediction	No host prediction	No host prediction	No host prediction
Mars-2.NODE_1857_length_51880_cov_5.465035||0_partial_1	Mars-2	22469	Yes	29	Low-quality	dsDNAphage	vOTU31818	Outlier	Unclustered	Unassigned	Unassigned	Unassigned	Unassigned	Unassigned	Unassigned	Unassigned	Unassigned	Unassigned	Unassigned	No host prediction	No host prediction	No host prediction	No host prediction	No host prediction
Mars-2.NODE_1961_length_50309_cov_5.485361||0_partial_1	Mars-2	34083	Yes	48	Low-quality	dsDNAphage	vOTU25480	Singleton	Unclustered	Unassigned	Unassigned	Unassigned	Unassigned	Unassigned	Unassigned	Unassigned	Unassigned	Unassigned	Unassigned	No host prediction	No host prediction	No host prediction	No host prediction	No host prediction
Mars-2.NODE_2039_length_49307_cov_4.745062||0_partial_1	Mars-2	16667	Yes	21	Low-quality	dsDNAphage	vOTU25505	Clustered	10243_0	Unassigned	Unassigned	Unassigned	Unassigned	Unassigned	Unassigned	Unassigned	Unassigned	Unassigned	Unassigned	No host prediction	No host prediction	No host prediction	No host prediction	No host prediction
Mars-2.NODE_2506_length_43559_cov_2.726139||0_partial	Mars-2	19111	No	21	Low-quality	dsDNAphage	vOTU25611	Clustered	2778_0	Unassigned	Unassigned	Unassigned	Unassigned	Unassigned	Unassigned	Unassigned	Unassigned	Unassigned	Unassigned	No host prediction	No host prediction	No host prediction	No host prediction	No host prediction
Mars-2.NODE_3372_length_35860_cov_3.297167||0_partial	Mars-2	21015	No	25	Low-quality	dsDNAphage	vOTU25875	Overlap (VC_3924/VC_7451)	Unclustered	Unassigned	Unassigned	Unassigned	Unassigned	Unassigned	Unassigned	Unassigned	Unassigned	Unassigned	Unassigned	No host prediction	No host prediction	No host prediction	No host prediction	No host prediction
Mars-2.NODE_5238_length_26859_cov_11.804223||0_partial_1	Mars-2	23591	Yes	22	Low-quality	dsDNAphage	vOTU26353	Clustered	4341_0	Unassigned	Unassigned	Unassigned	Unassigned	Unassigned	Unassigned	Unassigned	Unassigned	Unassigned	Unassigned	No host prediction	No host prediction	No host prediction	No host prediction	No host prediction
Mars-2.NODE_5240_length_26848_cov_2.880556||0_partial_1	Mars-2	13141	Yes	16	Low-quality	dsDNAphage	vOTU74351	Clustered	10408_0	Unassigned	Unassigned	Unassigned	Unassigned	Unassigned	Unassigned	Unassigned	Unassigned	Unassigned	Unassigned	No host prediction	No host prediction	No host prediction	No host prediction	No host prediction
Mars-2.NODE_6785_length_22316_cov_4.507809||0_partial	Mars-2	10230	No	16	Low-quality	dsDNAphage	vOTU26368	Singleton	Unclustered	Unassigned	Unassigned	Unassigned	Unassigned	Unassigned	Unassigned	Unassigned	Unassigned	Unassigned	Unassigned	No host prediction	No host prediction	No host prediction	No host prediction	No host prediction
Mars-2.NODE_246_length_135195_cov_4.927881||full_1	Mars-2	135195	Yes	177	Low-quality	dsDNAphage	vOTU25602	Overlap (VC_4804/VC_4921)	Unclustered	Unassigned	Unassigned	Unassigned	Unassigned	Unassigned	Unassigned	Unassigned	Unassigned	Unassigned	Unassigned	No host prediction	No host prediction	No host prediction	No host prediction	No host prediction
Mars-2.NODE_501_length_101857_cov_11.137630||full_1	Mars-2	101857	Yes	100	Low-quality	NCLDV	vOTU2394	Clustered	4211_0	Unassigned	Unassigned	Unassigned	Unassigned	Unassigned	Unassigned	Unassigned	Unassigned	Unassigned	Unassigned	No host prediction	No host prediction	No host prediction	No host prediction	No host prediction
Mars-2.NODE_624_length_91882_cov_3.745737||full	Mars-2	91882	No	125	Medium-quality	dsDNAphage	vOTU26360	Clustered/Singleton	1925_1	Unassigned	Unassigned	Unassigned	Unassigned	Unassigned	Unassigned	Unassigned	Unassigned	Unassigned	Unassigned	No host prediction	No host prediction	No host prediction	No host prediction	No host prediction
Mars-2.NODE_1578_length_57557_cov_6.929879||full	Mars-2	57557	No	77	Medium-quality	dsDNAphage	vOTU25401	Overlap (VC_2682/VC_2684)	Unclustered	Unassigned	Unassigned	Unassigned	Unassigned	Unassigned	Unassigned	Unassigned	Unassigned	Unassigned	Unassigned	No host prediction	No host prediction	No host prediction	No host prediction	No host prediction
Mars-2.NODE_1832_length_52398_cov_8.048988||full	Mars-2	52398	No	43	Low-quality	NA	vOTU25446	Overlap (VC_2027/VC_2030/VC_2042)	Unclustered	Unassigned	Unassigned	Unassigned	Unassigned	Unassigned	Unassigned	Unassigned	Unassigned	Unassigned	Unassigned	No host prediction	No host prediction	No host prediction	No host prediction	No host prediction
Mars-2.NODE_1840_length_52183_cov_3.981818||full_1	Mars-2	52183	Yes	82	High-quality	dsDNAphage	vOTU25449	Clustered	633_1	Uroviricota	Caudoviricetes	Caudovirales	Myoviridae	Unclassified	Unassigned	Unassigned	Unassigned	Unassigned	Unassigned	No host prediction	No host prediction	No host prediction	No host prediction	No host prediction
Mars-2.NODE_1870_length_51635_cov_21.579847||full	Mars-2	51635	No	61	Low-quality	NCLDV	vOTU25462	Clustered	1445_0	Unassigned	Unassigned	Unassigned	Unassigned	Unassigned	Unassigned	Unassigned	Unassigned	Unassigned	Unassigned	No host prediction	No host prediction	No host prediction	No host prediction	No host prediction
Mars-2.NODE_1932_length_50720_cov_5.225993||full_1	Mars-2	50720	Yes	56	Low-quality	dsDNAphage	vOTU25473	Clustered	6331_0	Unassigned	Unassigned	Unassigned	Unassigned	Unassigned	Unassigned	Unassigned	Unassigned	Unassigned	Unassigned	No host prediction	No host prediction	No host prediction	No host prediction	No host prediction
Mars-2.NODE_1988_length_49990_cov_5.731735||full	Mars-2	49990	No	58	Medium-quality	dsDNAphage	vOTU25490	Clustered	3957_0	Unassigned	Unassigned	Unassigned	Unassigned	Unassigned	Unassigned	Unassigned	Unassigned	Unassigned	Unassigned	No host prediction	No host prediction	No host prediction	No host prediction	No host prediction
Mars-2.NODE_2778_length_40739_cov_13.314493||full	Mars-2	40739	No	69	Medium-quality	dsDNAphage	vOTU25686	Outlier	Unclustered	Unassigned	Unassigned	Unassigned	Unassigned	Unassigned	Unassigned	Unassigned	Unassigned	Unassigned	Unassigned	No host prediction	No host prediction	No host prediction	No host prediction	No host prediction
Mars-2.NODE_2880_length_39846_cov_82.968727||full	Mars-2	39846	No	32	Medium-quality	NCLDV	vOTU25713	Clustered	2027_0	Unassigned	Unassigned	Unassigned	Unassigned	Unassigned	Unassigned	Unassigned	Unassigned	Unassigned	Unassigned	No host prediction	No host prediction	No host prediction	No host prediction	No host prediction
Mars-2.NODE_2974_length_38997_cov_6.042547||full	Mars-2	38997	No	49	Medium-quality	dsDNAphage	vOTU25740	Clustered	3657_0	Unassigned	Unassigned	Unassigned	Unassigned	Unassigned	Unassigned	Unassigned	Unassigned	Unassigned	Unassigned	No host prediction	No host prediction	No host prediction	No host prediction	No host prediction
Mars-2.NODE_3184_length_37288_cov_4.515448||full	Mars-2	37288	No	43	Low-quality	dsDNAphage	vOTU25811	Overlap (VC_4302/VC_4303)	Unclustered	Unassigned	Unassigned	Unassigned	Unassigned	Unassigned	Unassigned	Unassigned	Unassigned	Unassigned	Unassigned	No host prediction	No host prediction	No host prediction	No host prediction	No host prediction
Mars-2.NODE_3229_length_36918_cov_4.034982||full	Mars-2	36918	No	56	Medium-quality	dsDNAphage	vOTU25826	Clustered	4962_0	Unassigned	Unassigned	Unassigned	Unassigned	Unassigned	Unassigned	Unassigned	Unassigned	Unassigned	Unassigned	No host prediction	No host prediction	No host prediction	No host prediction	No host prediction
Mars-2.NODE_3704_length_33841_cov_3.037194||full_1	Mars-2	33841	Yes	43	Low-quality	dsDNAphage	vOTU48255	Overlap (VC_9073/VC_9085)	Unclustered	Unassigned	Unassigned	Unassigned	Unassigned	Unassigned	Unassigned	Unassigned	Unassigned	Unassigned	Unassigned	No host prediction	No host prediction	No host prediction	No host prediction	No host prediction
Mars-2.NODE_3970_length_32313_cov_3.789191||full	Mars-2	32313	No	61	Low-quality	dsDNAphage	vOTU26082	Overlap (VC_824/VC_1540/VC_1548)	Unclustered	Unassigned	Unassigned	Unassigned	Unassigned	Unassigned	Unassigned	Unassigned	Unassigned	Unassigned	Unassigned	No host prediction	No host prediction	No host prediction	No host prediction	No host prediction
Mars-2.NODE_3984_length_32232_cov_42.814645||full_1	Mars-2	32232	Yes	36	Low-quality	dsDNAphage	vOTU26088	Clustered	9021_0	Unassigned	Unassigned	Unassigned	Unassigned	Unassigned	Unassigned	Unassigned	Unassigned	Unassigned	Unassigned	No host prediction	No host prediction	No host prediction	No host prediction	No host prediction
Mars-2.NODE_4174_length_31276_cov_16.089232||full	Mars-2	31276	No	45	Low-quality	NA	vOTU26166	Clustered	10555_0	Unassigned	Unassigned	Unassigned	Unassigned	Unassigned	Unassigned	Unassigned	Unassigned	Unassigned	Unassigned	No host prediction	No host prediction	No host prediction	No host prediction	No host prediction
Mars-2.NODE_4580_length_29427_cov_3.653437||full	Mars-2	29427	No	34	Low-quality	dsDNAphage	vOTU26303	Overlap (VC_3924/VC_4950/VC_7422)	Unclustered	Unassigned	Unassigned	Unassigned	Unassigned	Unassigned	Unassigned	Unassigned	Unassigned	Unassigned	Unassigned	No host prediction	No host prediction	No host prediction	No host prediction	No host prediction
Mars-2.NODE_5056_length_27530_cov_11.079581||full	Mars-2	27530	No	33	Low-quality	dsDNAphage	vOTU22690	Clustered	5851_0	Unassigned	Unassigned	Unassigned	Unassigned	Unassigned	Unassigned	Unassigned	Unassigned	Unassigned	Unassigned	No host prediction	No host prediction	No host prediction	No host prediction	No host prediction
Mars-2.NODE_5114_length_27297_cov_3.389514||full	Mars-2	27297	No	32	Low-quality	dsDNAphage	vOTU26351	Clustered	2683_0	Unassigned	Unassigned	Unassigned	Unassigned	Unassigned	Unassigned	Unassigned	Unassigned	Unassigned	Unassigned	No host prediction	No host prediction	No host prediction	No host prediction	No host prediction
Mars-2.NODE_5211_length_26932_cov_12.040473||full	Mars-2	26932	No	55	Low-quality	dsDNAphage	vOTU26352	Clustered	1609_0	Unassigned	Unassigned	Unassigned	Unassigned	Unassigned	Unassigned	Unassigned	Unassigned	Unassigned	Unassigned	No host prediction	No host prediction	No host prediction	No host prediction	No host prediction
Mars-2.NODE_5568_length_25722_cov_7.912813||full	Mars-2	25722	No	28	Medium-quality	dsDNAphage	vOTU48249	Clustered	2089_0	Unassigned	Unassigned	Unassigned	Unassigned	Unassigned	Unassigned	Unassigned	Unassigned	Unassigned	Unassigned	No host prediction	No host prediction	No host prediction	No host prediction	No host prediction
Mars-2.NODE_5620_length_25562_cov_2.931194||full_1	Mars-2	25562	Yes	24	Low-quality	dsDNAphage	vOTU26356	Clustered	8936_0	Unassigned	Unassigned	Unassigned	Unassigned	Unassigned	Unassigned	Unassigned	Unassigned	Unassigned	Unassigned	No host prediction	No host prediction	No host prediction	No host prediction	No host prediction
Mars-2.NODE_5983_length_24432_cov_3.319936||full	Mars-2	24432	No	41	Medium-quality	dsDNAphage	vOTU26358	Outlier	Unclustered	Unassigned	Unassigned	Unassigned	Unassigned	Unassigned	Unassigned	Unassigned	Unassigned	Unassigned	Unassigned	No host prediction	No host prediction	No host prediction	No host prediction	No host prediction
Mars-2.NODE_6041_length_24250_cov_25.057969||full_1	Mars-2	24250	Yes	27	Low-quality	dsDNAphage	vOTU26359	Clustered	5981_0	Unassigned	Unassigned	Unassigned	Unassigned	Unassigned	Unassigned	Unassigned	Unassigned	Unassigned	Unassigned	No host prediction	No host prediction	No host prediction	No host prediction	No host prediction
Mars-2.NODE_6481_length_23100_cov_12.408113||full	Mars-2	23100	No	20	Low-quality	dsDNAphage	vOTU26363	Clustered	8679_0	Unassigned	Unassigned	Unassigned	Unassigned	Unassigned	Unassigned	Unassigned	Unassigned	Unassigned	Unassigned	No host prediction	No host prediction	No host prediction	No host prediction	No host prediction
Mars-2.NODE_6518_length_23015_cov_2.781943||full	Mars-2	23015	No	28	Low-quality	dsDNAphage	vOTU26366	Overlap (VC_1916/VC_7195)	Unclustered	Unassigned	Unassigned	Unassigned	Unassigned	Unassigned	Unassigned	Unassigned	Unassigned	Unassigned	Unassigned	No host prediction	No host prediction	No host prediction	No host prediction	No host prediction
Mars-2.NODE_6583_length_22849_cov_34.707560||full_1	Mars-2	22849	Yes	29	Low-quality	dsDNAphage	vOTU10249	Outlier	Unclustered	Unassigned	Unassigned	Unassigned	Unassigned	Unassigned	Unassigned	Unassigned	Unassigned	Unassigned	Unassigned	No host prediction	No host prediction	No host prediction	No host prediction	No host prediction
Mars-2.NODE_6800_length_22278_cov_22.018621||full	Mars-2	22278	No	31	Low-quality	NCLDV	vOTU26370	Clustered	1443_0	Unassigned	Unassigned	Unassigned	Unassigned	Unassigned	Unassigned	Unassigned	Unassigned	Unassigned	Unassigned	No host prediction	No host prediction	No host prediction	No host prediction	No host prediction
Mars-2.NODE_6823_length_22219_cov_4.251582||full_1	Mars-2	22219	Yes	24	Low-quality	dsDNAphage	vOTU26372	Clustered	1438_0	Unassigned	Unassigned	Unassigned	Unassigned	Unassigned	Unassigned	Unassigned	Unassigned	Unassigned	Unassigned	No host prediction	No host prediction	No host prediction	No host prediction	No host prediction
Mars-2.NODE_7157_length_21451_cov_3.057559||full	Mars-2	21451	No	21	Low-quality	dsDNAphage	vOTU26373	Clustered	2699_0	Unassigned	Unassigned	Unassigned	Unassigned	Unassigned	Unassigned	Unassigned	Unassigned	Unassigned	Unassigned	No host prediction	No host prediction	No host prediction	No host prediction	No host prediction
Mars-2.NODE_7375_length_20989_cov_15.162231||full	Mars-2	20989	No	29	Low-quality	NCLDV	vOTU26377	Overlap (VC_891/VC_1030/VC_1943)	Unclustered	Unassigned	Unassigned	Unassigned	Unassigned	Unassigned	Unassigned	Unassigned	Unassigned	Unassigned	Unassigned	No host prediction	No host prediction	No host prediction	No host prediction	No host prediction
Mars-2.NODE_7715_length_20334_cov_3.025105||full	Mars-2	20334	No	20	Low-quality	dsDNAphage	vOTU26380	Outlier	Unclustered	Unassigned	Unassigned	Unassigned	Unassigned	Unassigned	Unassigned	Unassigned	Unassigned	Unassigned	Unassigned	Proteobacteria	Alphaproteobacteria	Caulobacterales	Caulobacteraceae	Caulobacter
Mars-2.NODE_8019_length_19781_cov_4.253175||full	Mars-2	19781	No	28	Low-quality	dsDNAphage	vOTU26383	Clustered	2889_0	Unassigned	Unassigned	Unassigned	Unassigned	Unassigned	Unassigned	Unassigned	Unassigned	Unassigned	Unassigned	No host prediction	No host prediction	No host prediction	No host prediction	No host prediction
Mars-2.NODE_8163_length_19502_cov_3.027418||full	Mars-2	19502	No	17	Low-quality	NCLDV	vOTU26384	Clustered	4451_0	Unassigned	Unassigned	Unassigned	Unassigned	Unassigned	Unassigned	Unassigned	Unassigned	Unassigned	Unassigned	Proteobacteria	Alphaproteobacteria	Rhodospirillales	No host prediction	No host prediction
Mars-2.NODE_8395_length_19116_cov_3.158017||full	Mars-2	19116	No	26	Low-quality	dsDNAphage	vOTU26386	Clustered	5473_0	Unassigned	Unassigned	Unassigned	Unassigned	Unassigned	Unassigned	Unassigned	Unassigned	Unassigned	Unassigned	No host prediction	No host prediction	No host prediction	No host prediction	No host prediction
Mars-2.NODE_8432_length_19039_cov_170.605597||full_1	Mars-2	19039	Yes	15	Low-quality	NA	vOTU5339	Overlap (VC_2026/VC_2030)	Unclustered	Unassigned	Unassigned	Unassigned	Unassigned	Unassigned	Unassigned	Unassigned	Unassigned	Unassigned	Unassigned	No host prediction	No host prediction	No host prediction	No host prediction	No host prediction
Mars-2.NODE_8461_length_18988_cov_8.009900||full	Mars-2	18988	No	30	Low-quality	dsDNAphage	vOTU26387	Clustered	4875_0	Unassigned	Unassigned	Unassigned	Unassigned	Unassigned	Unassigned	Unassigned	Unassigned	Unassigned	Unassigned	No host prediction	No host prediction	No host prediction	No host prediction	No host prediction
Mars-2.NODE_8832_length_18365_cov_2.817913||full	Mars-2	18365	No	22	Low-quality	dsDNAphage	vOTU26391	Outlier	Unclustered	Unassigned	Unassigned	Unassigned	Unassigned	Unassigned	Unassigned	Unassigned	Unassigned	Unassigned	Unassigned	No host prediction	No host prediction	No host prediction	No host prediction	No host prediction
Mars-2.NODE_8936_length_18205_cov_6.517121||full_1	Mars-2	18205	Yes	22	Low-quality	dsDNAphage	vOTU26392	Clustered	2959_0	Unassigned	Unassigned	Unassigned	Unassigned	Unassigned	Unassigned	Unassigned	Unassigned	Unassigned	Unassigned	No host prediction	No host prediction	No host prediction	No host prediction	No host prediction
Mars-2.NODE_9008_length_18093_cov_2.824775||full	Mars-2	18093	No	23	Low-quality	NCLDV	vOTU26394	Clustered	8142_0	Unassigned	Unassigned	Unassigned	Unassigned	Unassigned	Unassigned	Unassigned	Unassigned	Unassigned	Unassigned	No host prediction	No host prediction	No host prediction	No host prediction	No host prediction
Mars-2.NODE_9024_length_18075_cov_3.551124||full	Mars-2	18075	No	25	Low-quality	NCLDV	vOTU26395	Singleton	Unclustered	Unassigned	Unassigned	Unassigned	Unassigned	Unassigned	Unassigned	Unassigned	Unassigned	Unassigned	Unassigned	No host prediction	No host prediction	No host prediction	No host prediction	No host prediction
Mars-2.NODE_9125_length_17911_cov_2.297777||full	Mars-2	17911	No	24	Low-quality	dsDNAphage	vOTU74155	Clustered	1204_1	Unassigned	Unassigned	Unassigned	Unassigned	Unassigned	Unassigned	Unassigned	Unassigned	Unassigned	Unassigned	No host prediction	No host prediction	No host prediction	No host prediction	No host prediction
Mars-2.NODE_9141_length_17862_cov_6.100208||full	Mars-2	17862	No	19	Low-quality	dsDNAphage	vOTU26398	Outlier	Unclustered	Unassigned	Unassigned	Unassigned	Unassigned	Unassigned	Unassigned	Unassigned	Unassigned	Unassigned	Unassigned	No host prediction	No host prediction	No host prediction	No host prediction	No host prediction
Mars-2.NODE_9143_length_17857_cov_31.055412||full	Mars-2	17857	No	17	Low-quality	dsDNAphage	vOTU76495	Overlap (VC_3717/VC_3952)	Unclustered	Unassigned	Unassigned	Unassigned	Unassigned	Unassigned	Unassigned	Unassigned	Unassigned	Unassigned	Unassigned	No host prediction	No host prediction	No host prediction	No host prediction	No host prediction
Mars-2.NODE_9303_length_17625_cov_2.901575||full	Mars-2	17625	No	14	Low-quality	NCLDV	vOTU74353	Clustered	9529_0	Unassigned	Unassigned	Unassigned	Unassigned	Unassigned	Unassigned	Unassigned	Unassigned	Unassigned	Unassigned	No host prediction	No host prediction	No host prediction	No host prediction	No host prediction
Mars-2.NODE_9387_length_17518_cov_4.388599||full	Mars-2	17518	No	22	Low-quality	dsDNAphage	vOTU26401	Clustered	5451_0	Unassigned	Unassigned	Unassigned	Unassigned	Unassigned	Unassigned	Unassigned	Unassigned	Unassigned	Unassigned	No host prediction	No host prediction	No host prediction	No host prediction	No host prediction
Mars-2.NODE_9678_length_17130_cov_3.361224||full	Mars-2	17130	No	23	Low-quality	dsDNAphage	vOTU26405	Singleton	Unclustered	Unassigned	Unassigned	Unassigned	Unassigned	Unassigned	Unassigned	Unassigned	Unassigned	Unassigned	Unassigned	No host prediction	No host prediction	No host prediction	No host prediction	No host prediction
Mars-2.NODE_10425_length_16170_cov_20.624666||full_1	Mars-2	16170	Yes	21	Low-quality	dsDNAphage	vOTU25307	Overlap (VC_2213/VC_2856)	Unclustered	Unassigned	Unassigned	Unassigned	Unassigned	Unassigned	Unassigned	Unassigned	Unassigned	Unassigned	Unassigned	No host prediction	No host prediction	No host prediction	No host prediction	No host prediction
Mars-2.NODE_10479_length_16105_cov_2.827252||full	Mars-2	16105	No	9	Low-quality	NCLDV	vOTU25309	Clustered	2676_0	Unassigned	Unassigned	Unassigned	Unassigned	Unassigned	Unassigned	Unassigned	Unassigned	Unassigned	Unassigned	Acidobacteria	Acidobacteriia	Acidobacteriales	Acidobacteriaceae	No host prediction
Mars-2.NODE_11068_length_15433_cov_13.151689||full	Mars-2	15433	No	26	Low-quality	dsDNAphage	vOTU25313	Clustered	2212_0	Unassigned	Unassigned	Unassigned	Unassigned	Unassigned	Unassigned	Unassigned	Unassigned	Unassigned	Unassigned	No host prediction	No host prediction	No host prediction	No host prediction	No host prediction
Mars-2.NODE_11392_length_15078_cov_13.706856||full	Mars-2	15078	No	22	Low-quality	dsDNAphage	vOTU74314	Clustered	2194_0	Unassigned	Unassigned	Unassigned	Unassigned	Unassigned	Unassigned	Unassigned	Unassigned	Unassigned	Unassigned	No host prediction	No host prediction	No host prediction	No host prediction	No host prediction
Mars-2.NODE_11412_length_15059_cov_5.379345||full_1	Mars-2	15059	Yes	14	Low-quality	dsDNAphage	vOTU25316	Clustered	5311_0	Unassigned	Unassigned	Unassigned	Unassigned	Unassigned	Unassigned	Unassigned	Unassigned	Unassigned	Unassigned	No host prediction	No host prediction	No host prediction	No host prediction	No host prediction
Mars-2.NODE_11449_length_15025_cov_28.909554||full	Mars-2	15025	No	16	Low-quality	dsDNAphage	vOTU25317	Overlap (VC_3717/VC_3952)	Unclustered	Unassigned	Unassigned	Unassigned	Unassigned	Unassigned	Unassigned	Unassigned	Unassigned	Unassigned	Unassigned	Proteobacteria	Alphaproteobacteria	No host prediction	No host prediction	No host prediction
Mars-2.NODE_11533_length_14947_cov_6.553677||full	Mars-2	14947	No	22	Low-quality	dsDNAphage	vOTU25318	Clustered	7639_0	Unassigned	Unassigned	Unassigned	Unassigned	Unassigned	Unassigned	Unassigned	Unassigned	Unassigned	Unassigned	No host prediction	No host prediction	No host prediction	No host prediction	No host prediction
Mars-2.NODE_11627_length_14863_cov_5.096315||full	Mars-2	14863	No	22	Low-quality	dsDNAphage	vOTU25322	Clustered	5621_0	Unassigned	Unassigned	Unassigned	Unassigned	Unassigned	Unassigned	Unassigned	Unassigned	Unassigned	Unassigned	No host prediction	No host prediction	No host prediction	No host prediction	No host prediction
Mars-2.NODE_11726_length_14769_cov_3.021950||full	Mars-2	14769	No	22	Low-quality	dsDNAphage	vOTU25324	Overlap (VC_2996/VC_3148)	Unclustered	Unassigned	Unassigned	Unassigned	Unassigned	Unassigned	Unassigned	Unassigned	Unassigned	Unassigned	Unassigned	No host prediction	No host prediction	No host prediction	No host prediction	No host prediction
Mars-2.NODE_11731_length_14765_cov_10.005455||full	Mars-2	14765	No	16	Low-quality	dsDNAphage	vOTU16738	Clustered	3657_0	Unassigned	Unassigned	Unassigned	Unassigned	Unassigned	Unassigned	Unassigned	Unassigned	Unassigned	Unassigned	No host prediction	No host prediction	No host prediction	No host prediction	No host prediction
Mars-2.NODE_11913_length_14626_cov_18.284711||full_1	Mars-2	14626	Yes	10	Low-quality	NA	vOTU74315	Clustered	6805_0	Unassigned	Unassigned	Unassigned	Unassigned	Unassigned	Unassigned	Unassigned	Unassigned	Unassigned	Unassigned	No host prediction	No host prediction	No host prediction	No host prediction	No host prediction
Mars-2.NODE_11953_length_14580_cov_10.301360||full_1	Mars-2	14580	Yes	15	Low-quality	dsDNAphage	vOTU25326	Outlier	Unclustered	Unassigned	Unassigned	Unassigned	Unassigned	Unassigned	Unassigned	Unassigned	Unassigned	Unassigned	Unassigned	No host prediction	No host prediction	No host prediction	No host prediction	No host prediction
Mars-2.NODE_11983_length_14555_cov_12.757886||full	Mars-2	14555	No	14	Low-quality	dsDNAphage	vOTU25327	Outlier	Unclustered	Unassigned	Unassigned	Unassigned	Unassigned	Unassigned	Unassigned	Unassigned	Unassigned	Unassigned	Unassigned	No host prediction	No host prediction	No host prediction	No host prediction	No host prediction
Mars-2.NODE_12012_length_14526_cov_6.949331||full	Mars-2	14526	No	19	Low-quality	dsDNAphage	vOTU25328	Overlap (VC_3738/VC_3739/VC_3977)	Unclustered	Unassigned	Unassigned	Unassigned	Unassigned	Unassigned	Unassigned	Unassigned	Unassigned	Unassigned	Unassigned	No host prediction	No host prediction	No host prediction	No host prediction	No host prediction
Mars-2.NODE_12062_length_14473_cov_18.493947||full	Mars-2	14473	No	17	Low-quality	dsDNAphage	vOTU25329	Clustered	8699_0	Unassigned	Unassigned	Unassigned	Unassigned	Unassigned	Unassigned	Unassigned	Unassigned	Unassigned	Unassigned	No host prediction	No host prediction	No host prediction	No host prediction	No host prediction
Mars-2.NODE_12075_length_14459_cov_2.071866||full_1	Mars-2	14459	Yes	20	Low-quality	dsDNAphage	vOTU25330	Clustered	2959_0	Unassigned	Unassigned	Unassigned	Unassigned	Unassigned	Unassigned	Unassigned	Unassigned	Unassigned	Unassigned	No host prediction	No host prediction	No host prediction	No host prediction	No host prediction
Mars-2.NODE_12103_length_14437_cov_26.154345||full	Mars-2	14437	No	21	Low-quality	NCLDV	vOTU25331	Clustered	2212_0	Unassigned	Unassigned	Unassigned	Unassigned	Unassigned	Unassigned	Unassigned	Unassigned	Unassigned	Unassigned	No host prediction	No host prediction	No host prediction	No host prediction	No host prediction
Mars-2.NODE_12366_length_14211_cov_4.035856||full	Mars-2	14211	No	17	High-quality	NCLDV	vOTU25337	Outlier	Unclustered	Unassigned	Unassigned	Unassigned	Unassigned	Unassigned	Unassigned	Unassigned	Unassigned	Unassigned	Unassigned	No host prediction	No host prediction	No host prediction	No host prediction	No host prediction
Mars-2.NODE_12441_length_14145_cov_3.879183||full_1	Mars-2	14145	Yes	11	Low-quality	dsDNAphage	vOTU25340	Outlier	Unclustered	Unassigned	Unassigned	Unassigned	Unassigned	Unassigned	Unassigned	Unassigned	Unassigned	Unassigned	Unassigned	No host prediction	No host prediction	No host prediction	No host prediction	No host prediction
Mars-2.NODE_12453_length_14137_cov_18.489386||full	Mars-2	14137	No	29	Low-quality	dsDNAphage	vOTU63451	Clustered	8882_0	Unassigned	Unassigned	Unassigned	Unassigned	Unassigned	Unassigned	Unassigned	Unassigned	Unassigned	Unassigned	No host prediction	No host prediction	No host prediction	No host prediction	No host prediction
Mars-2.NODE_12477_length_14122_cov_2.635884||full	Mars-2	14122	No	26	Low-quality	dsDNAphage	vOTU25341	Outlier	Unclustered	Unassigned	Unassigned	Unassigned	Unassigned	Unassigned	Unassigned	Unassigned	Unassigned	Unassigned	Unassigned	No host prediction	No host prediction	No host prediction	No host prediction	No host prediction
Mars-2.NODE_12558_length_14056_cov_10.346350||full	Mars-2	14056	No	24	Low-quality	NCLDV	vOTU25343	Clustered	1118_0	Unassigned	Unassigned	Unassigned	Unassigned	Unassigned	Unassigned	Unassigned	Unassigned	Unassigned	Unassigned	No host prediction	No host prediction	No host prediction	No host prediction	No host prediction
Mars-2.NODE_12659_length_13982_cov_2.328243||full_1	Mars-2	13982	Yes	21	Low-quality	dsDNAphage	vOTU25346	Outlier	Unclustered	Unassigned	Unassigned	Unassigned	Unassigned	Unassigned	Unassigned	Unassigned	Unassigned	Unassigned	Unassigned	No host prediction	No host prediction	No host prediction	No host prediction	No host prediction
Mars-2.NODE_12771_length_13878_cov_19.142536||full	Mars-2	13878	No	16	Low-quality	dsDNAphage	vOTU25348	Clustered	3179_0	Unassigned	Unassigned	Unassigned	Unassigned	Unassigned	Unassigned	Unassigned	Unassigned	Unassigned	Unassigned	No host prediction	No host prediction	No host prediction	No host prediction	No host prediction
Mars-2.NODE_12861_length_13789_cov_2.508692||full	Mars-2	13789	No	15	Low-quality	dsDNAphage	vOTU25349	Clustered	1080_0	Unassigned	Unassigned	Unassigned	Unassigned	Unassigned	Unassigned	Unassigned	Unassigned	Unassigned	Unassigned	No host prediction	No host prediction	No host prediction	No host prediction	No host prediction
Mars-2.NODE_12955_length_13717_cov_2.483845||full	Mars-2	13717	No	20	Low-quality	dsDNAphage	vOTU25350	Clustered	8987_0	Unassigned	Unassigned	Unassigned	Unassigned	Unassigned	Unassigned	Unassigned	Unassigned	Unassigned	Unassigned	No host prediction	No host prediction	No host prediction	No host prediction	No host prediction
Mars-2.NODE_13074_length_13630_cov_2.676447||full	Mars-2	13630	No	24	Low-quality	dsDNAphage	vOTU25352	Clustered	8323_0	Unassigned	Unassigned	Unassigned	Unassigned	Unassigned	Unassigned	Unassigned	Unassigned	Unassigned	Unassigned	No host prediction	No host prediction	No host prediction	No host prediction	No host prediction
Mars-2.NODE_13275_length_13472_cov_4.611605||full	Mars-2	13472	No	26	Low-quality	NA	vOTU25355	Clustered	2212_0	Unassigned	Unassigned	Unassigned	Unassigned	Unassigned	Unassigned	Unassigned	Unassigned	Unassigned	Unassigned	No host prediction	No host prediction	No host prediction	No host prediction	No host prediction
Mars-2.NODE_13514_length_13310_cov_4.351525||full	Mars-2	13310	No	15	Low-quality	NCLDV	vOTU25358	Clustered	10270_0	Unassigned	Unassigned	Unassigned	Unassigned	Unassigned	Unassigned	Unassigned	Unassigned	Unassigned	Unassigned	No host prediction	No host prediction	No host prediction	No host prediction	No host prediction
Mars-2.NODE_14006_length_12957_cov_2.930160||full	Mars-2	12957	No	11	Low-quality	NCLDV	vOTU25363	Outlier	Unclustered	Unassigned	Unassigned	Unassigned	Unassigned	Unassigned	Unassigned	Unassigned	Unassigned	Unassigned	Unassigned	No host prediction	No host prediction	No host prediction	No host prediction	No host prediction
Mars-2.NODE_14023_length_12944_cov_5.731257||full	Mars-2	12944	No	13	Low-quality	NCLDV	vOTU74689	Clustered	2616_0	Unassigned	Unassigned	Unassigned	Unassigned	Unassigned	Unassigned	Unassigned	Unassigned	Unassigned	Unassigned	No host prediction	No host prediction	No host prediction	No host prediction	No host prediction
Mars-2.NODE_14069_length_12913_cov_3.169580||full	Mars-2	12913	No	12	Low-quality	NCLDV	vOTU25364	Clustered	5853_0	Unassigned	Unassigned	Unassigned	Unassigned	Unassigned	Unassigned	Unassigned	Unassigned	Unassigned	Unassigned	No host prediction	No host prediction	No host prediction	No host prediction	No host prediction
Mars-2.NODE_14080_length_12904_cov_4.806482||full	Mars-2	12904	No	11	Low-quality	NCLDV	vOTU25365	Clustered	5730_0	Unassigned	Unassigned	Unassigned	Unassigned	Unassigned	Unassigned	Unassigned	Unassigned	Unassigned	Unassigned	Actinobacteria	Actinomycetia	Pseudonocardiales	Pseudonocardiaceae	No host prediction
Mars-2.NODE_14099_length_12890_cov_10.597842||full	Mars-2	12890	No	19	Low-quality	dsDNAphage	vOTU25367	Overlap (VC_2560/VC_2561)	Unclustered	Unassigned	Unassigned	Unassigned	Unassigned	Unassigned	Unassigned	Unassigned	Unassigned	Unassigned	Unassigned	No host prediction	No host prediction	No host prediction	No host prediction	No host prediction
Mars-2.NODE_14171_length_12840_cov_9.315909||full	Mars-2	12840	No	17	Low-quality	dsDNAphage	vOTU35875	Clustered	2085_0	Unassigned	Unassigned	Unassigned	Unassigned	Unassigned	Unassigned	Unassigned	Unassigned	Unassigned	Unassigned	No host prediction	No host prediction	No host prediction	No host prediction	No host prediction
Mars-2.NODE_14331_length_12731_cov_1.976567||full	Mars-2	12731	No	12	Low-quality	NCLDV	vOTU25372	Outlier	Unclustered	Unassigned	Unassigned	Unassigned	Unassigned	Unassigned	Unassigned	Unassigned	Unassigned	Unassigned	Unassigned	No host prediction	No host prediction	No host prediction	No host prediction	No host prediction
Mars-2.NODE_14491_length_12622_cov_4.291304||full	Mars-2	12622	No	17	Low-quality	dsDNAphage	vOTU25377	Clustered	5913_0	Unassigned	Unassigned	Unassigned	Unassigned	Unassigned	Unassigned	Unassigned	Unassigned	Unassigned	Unassigned	No host prediction	No host prediction	No host prediction	No host prediction	No host prediction
Mars-2.NODE_14654_length_12505_cov_101.607690||full_1	Mars-2	12505	Yes	5	Low-quality	NA	vOTU63506	Overlap (VC_2028/VC_2036)	Unclustered	Unassigned	Unassigned	Unassigned	Unassigned	Unassigned	Unassigned	Unassigned	Unassigned	Unassigned	Unassigned	No host prediction	No host prediction	No host prediction	No host prediction	No host prediction
Mars-2.NODE_15204_length_12160_cov_2.138380||full	Mars-2	12160	No	21	Low-quality	dsDNAphage	vOTU25386	Clustered	3055_0	Unassigned	Unassigned	Unassigned	Unassigned	Unassigned	Unassigned	Unassigned	Unassigned	Unassigned	Unassigned	No host prediction	No host prediction	No host prediction	No host prediction	No host prediction
Mars-2.NODE_15240_length_12141_cov_2.746886||full	Mars-2	12141	No	18	Low-quality	dsDNAphage	vOTU25388	Overlap (VC_1655/VC_4695)	Unclustered	Unassigned	Unassigned	Unassigned	Unassigned	Unassigned	Unassigned	Unassigned	Unassigned	Unassigned	Unassigned	No host prediction	No host prediction	No host prediction	No host prediction	No host prediction
Mars-2.NODE_15341_length_12091_cov_7.816795||full	Mars-2	12091	No	12	Low-quality	NCLDV	vOTU25390	Clustered	3923_0	Unassigned	Unassigned	Unassigned	Unassigned	Unassigned	Unassigned	Unassigned	Unassigned	Unassigned	Unassigned	No host prediction	No host prediction	No host prediction	No host prediction	No host prediction
Mars-2.NODE_15532_length_11979_cov_2.185606||full	Mars-2	11979	No	25	Low-quality	dsDNAphage	vOTU25393	Outlier	Unclustered	Unassigned	Unassigned	Unassigned	Unassigned	Unassigned	Unassigned	Unassigned	Unassigned	Unassigned	Unassigned	No host prediction	No host prediction	No host prediction	No host prediction	No host prediction
Mars-2.NODE_15615_length_11932_cov_4.509761||full	Mars-2	11932	No	21	Low-quality	NCLDV	vOTU25396	Clustered	3021_0	Unassigned	Unassigned	Unassigned	Unassigned	Unassigned	Unassigned	Unassigned	Unassigned	Unassigned	Unassigned	No host prediction	No host prediction	No host prediction	No host prediction	No host prediction
Mars-2.NODE_15665_length_11898_cov_10.537079||full	Mars-2	11898	No	18	Low-quality	dsDNAphage	vOTU25398	Overlap (VC_867/VC_879/VC_1030)	Unclustered	Unassigned	Unassigned	Unassigned	Unassigned	Unassigned	Unassigned	Unassigned	Unassigned	Unassigned	Unassigned	No host prediction	No host prediction	No host prediction	No host prediction	No host prediction
Mars-2.NODE_15739_length_11847_cov_10.219697||full	Mars-2	11847	No	17	Low-quality	dsDNAphage	vOTU25400	Clustered/Singleton	3187_0	Unassigned	Unassigned	Unassigned	Unassigned	Unassigned	Unassigned	Unassigned	Unassigned	Unassigned	Unassigned	No host prediction	No host prediction	No host prediction	No host prediction	No host prediction
Mars-2.NODE_16104_length_11659_cov_23.374221||full	Mars-2	11659	No	19	Low-quality	NCLDV	vOTU74930	Clustered	7902_0	Unassigned	Unassigned	Unassigned	Unassigned	Unassigned	Unassigned	Unassigned	Unassigned	Unassigned	Unassigned	No host prediction	No host prediction	No host prediction	No host prediction	No host prediction
Mars-2.NODE_16166_length_11635_cov_2.774098||full	Mars-2	11635	No	24	Low-quality	dsDNAphage	vOTU25408	Clustered	2786_0	Unassigned	Unassigned	Unassigned	Unassigned	Unassigned	Unassigned	Unassigned	Unassigned	Unassigned	Unassigned	No host prediction	No host prediction	No host prediction	No host prediction	No host prediction
Mars-2.NODE_16282_length_11568_cov_2.522539||full	Mars-2	11568	No	8	Low-quality	dsDNAphage	vOTU29366	Clustered	11119_0	Unassigned	Unassigned	Unassigned	Unassigned	Unassigned	Unassigned	Unassigned	Unassigned	Unassigned	Unassigned	Actinobacteria	Actinomycetia	Micrococcales	Micrococcaceae	Paenarthrobacter
Mars-2.NODE_16299_length_11556_cov_12.705857||full	Mars-2	11556	No	9	Low-quality	NCLDV	vOTU25411	Outlier	Unclustered	Unassigned	Unassigned	Unassigned	Unassigned	Unassigned	Unassigned	Unassigned	Unassigned	Unassigned	Unassigned	No host prediction	No host prediction	No host prediction	No host prediction	No host prediction
Mars-2.NODE_16305_length_11555_cov_3.136260||full	Mars-2	11555	No	14	Low-quality	dsDNAphage	vOTU25412	Clustered	6152_0	Unassigned	Unassigned	Unassigned	Unassigned	Unassigned	Unassigned	Unassigned	Unassigned	Unassigned	Unassigned	No host prediction	No host prediction	No host prediction	No host prediction	No host prediction
Mars-2.NODE_16383_length_11517_cov_2.275442||full	Mars-2	11517	No	15	Low-quality	NCLDV	vOTU10024	Outlier	Unclustered	Unassigned	Unassigned	Unassigned	Unassigned	Unassigned	Unassigned	Unassigned	Unassigned	Unassigned	Unassigned	No host prediction	No host prediction	No host prediction	No host prediction	No host prediction
Mars-2.NODE_16417_length_11498_cov_3.065269||full	Mars-2	11498	No	12	Low-quality	dsDNAphage	vOTU25413	Outlier	Unclustered	Unassigned	Unassigned	Unassigned	Unassigned	Unassigned	Unassigned	Unassigned	Unassigned	Unassigned	Unassigned	No host prediction	No host prediction	No host prediction	No host prediction	No host prediction
Mars-2.NODE_16517_length_11445_cov_2.011987||full	Mars-2	11445	No	13	Low-quality	dsDNAphage	vOTU25415	Singleton	Unclustered	Unassigned	Unassigned	Unassigned	Unassigned	Unassigned	Unassigned	Unassigned	Unassigned	Unassigned	Unassigned	Actinobacteria	Actinomycetia	Streptomycetales	Streptomycetaceae	Streptomyces
Mars-2.NODE_16621_length_11382_cov_4.332979||full	Mars-2	11382	No	15	Low-quality	dsDNAphage	vOTU25417	Overlap (VC_5478/VC_5480)	Unclustered	Unassigned	Unassigned	Unassigned	Unassigned	Unassigned	Unassigned	Unassigned	Unassigned	Unassigned	Unassigned	No host prediction	No host prediction	No host prediction	No host prediction	No host prediction
Mars-2.NODE_16690_length_11344_cov_7.329747||full	Mars-2	11344	No	9	Low-quality	dsDNAphage	vOTU25418	Clustered	3364_0	Unassigned	Unassigned	Unassigned	Unassigned	Unassigned	Unassigned	Unassigned	Unassigned	Unassigned	Unassigned	No host prediction	No host prediction	No host prediction	No host prediction	No host prediction
Mars-2.NODE_16847_length_11259_cov_7.143638||full	Mars-2	11259	No	12	Low-quality	dsDNAphage	vOTU74320	Clustered	4896_0	Unassigned	Unassigned	Unassigned	Unassigned	Unassigned	Unassigned	Unassigned	Unassigned	Unassigned	Unassigned	No host prediction	No host prediction	No host prediction	No host prediction	No host prediction
Mars-2.NODE_16859_length_11254_cov_7.683371||full	Mars-2	11254	No	16	Low-quality	dsDNAphage	vOTU25421	Overlap (VC_883/VC_886)	Unclustered	Unassigned	Unassigned	Unassigned	Unassigned	Unassigned	Unassigned	Unassigned	Unassigned	Unassigned	Unassigned	No host prediction	No host prediction	No host prediction	No host prediction	No host prediction
Mars-2.NODE_16909_length_11219_cov_1.850270||full	Mars-2	11219	No	20	Low-quality	dsDNAphage	vOTU25422	Clustered	3330_0	Unassigned	Unassigned	Unassigned	Unassigned	Unassigned	Unassigned	Unassigned	Unassigned	Unassigned	Unassigned	No host prediction	No host prediction	No host prediction	No host prediction	No host prediction
Mars-2.NODE_17169_length_11091_cov_2.935317||full	Mars-2	11091	No	11	Low-quality	NCLDV	vOTU25424	Clustered	3074_0	Unassigned	Unassigned	Unassigned	Unassigned	Unassigned	Unassigned	Unassigned	Unassigned	Unassigned	Unassigned	No host prediction	No host prediction	No host prediction	No host prediction	No host prediction
Mars-2.NODE_17258_length_11052_cov_3.061170||full	Mars-2	11052	No	8	Low-quality	NCLDV	vOTU25425	Clustered	3399_0	Unassigned	Unassigned	Unassigned	Unassigned	Unassigned	Unassigned	Unassigned	Unassigned	Unassigned	Unassigned	No host prediction	No host prediction	No host prediction	No host prediction	No host prediction
Mars-2.NODE_17486_length_10946_cov_6.088872||full	Mars-2	10946	No	14	Low-quality	dsDNAphage	vOTU25428	Clustered	8003_0	Unassigned	Unassigned	Unassigned	Unassigned	Unassigned	Unassigned	Unassigned	Unassigned	Unassigned	Unassigned	No host prediction	No host prediction	No host prediction	No host prediction	No host prediction
Mars-2.NODE_17549_length_10910_cov_8.456665||full	Mars-2	10910	No	15	Low-quality	dsDNAphage	vOTU25429	Overlap (VC_2058/VC_5827)	Unclustered	Unassigned	Unassigned	Unassigned	Unassigned	Unassigned	Unassigned	Unassigned	Unassigned	Unassigned	Unassigned	No host prediction	No host prediction	No host prediction	No host prediction	No host prediction
Mars-2.NODE_17550_length_10910_cov_1.749144||full	Mars-2	10910	No	15	Low-quality	dsDNAphage	vOTU25430	Clustered/Singleton	8175_0	Unassigned	Unassigned	Unassigned	Unassigned	Unassigned	Unassigned	Unassigned	Unassigned	Unassigned	Unassigned	No host prediction	No host prediction	No host prediction	No host prediction	No host prediction
Mars-2.NODE_17729_length_10823_cov_1.984894||full	Mars-2	10823	No	13	Low-quality	dsDNAphage	vOTU25433	Clustered	3815_0	Unassigned	Unassigned	Unassigned	Unassigned	Unassigned	Unassigned	Unassigned	Unassigned	Unassigned	Unassigned	No host prediction	No host prediction	No host prediction	No host prediction	No host prediction
Mars-2.NODE_18109_length_10649_cov_5.905592||full	Mars-2	10649	No	13	Low-quality	NCLDV	vOTU5613	Clustered	5927_0	Unassigned	Unassigned	Unassigned	Unassigned	Unassigned	Unassigned	Unassigned	Unassigned	Unassigned	Unassigned	No host prediction	No host prediction	No host prediction	No host prediction	No host prediction
Mars-2.NODE_18203_length_10602_cov_24.812911||full	Mars-2	10602	No	7	Low-quality	lavidaviridae	vOTU25444	Outlier	Unclustered	Unassigned	Unassigned	Unassigned	Unassigned	Unassigned	Unassigned	Unassigned	Unassigned	Unassigned	Unassigned	Proteobacteria	Alphaproteobacteria	No host prediction	No host prediction	No host prediction
Mars-2.NODE_18297_length_10552_cov_6.113747||full	Mars-2	10552	No	16	Low-quality	dsDNAphage	vOTU25445	Overlap (VC_855/VC_930)	Unclustered	Unassigned	Unassigned	Unassigned	Unassigned	Unassigned	Unassigned	Unassigned	Unassigned	Unassigned	Unassigned	No host prediction	No host prediction	No host prediction	No host prediction	No host prediction
Mars-2.NODE_18424_length_10491_cov_1.721998||full	Mars-2	10491	No	10	Low-quality	dsDNAphage	vOTU25452	Outlier	Unclustered	Unassigned	Unassigned	Unassigned	Unassigned	Unassigned	Unassigned	Unassigned	Unassigned	Unassigned	Unassigned	No host prediction	No host prediction	No host prediction	No host prediction	No host prediction
Mars-2.NODE_18432_length_10489_cov_5.493455||full	Mars-2	10489	No	15	Low-quality	dsDNAphage	vOTU31726	Overlap (VC_4326/VC_4399)	Unclustered	Unassigned	Unassigned	Unassigned	Unassigned	Unassigned	Unassigned	Unassigned	Unassigned	Unassigned	Unassigned	No host prediction	No host prediction	No host prediction	No host prediction	No host prediction
Mars-2.NODE_18497_length_10463_cov_2.760421||full	Mars-2	10463	No	13	Low-quality	dsDNAphage	vOTU25454	Clustered	3806_0	Unassigned	Unassigned	Unassigned	Unassigned	Unassigned	Unassigned	Unassigned	Unassigned	Unassigned	Unassigned	No host prediction	No host prediction	No host prediction	No host prediction	No host prediction
Mars-2.NODE_18513_length_10454_cov_31.262385||full	Mars-2	10454	No	14	Low-quality	NA	vOTU25455	Clustered	8003_0	Unassigned	Unassigned	Unassigned	Unassigned	Unassigned	Unassigned	Unassigned	Unassigned	Unassigned	Unassigned	No host prediction	No host prediction	No host prediction	No host prediction	No host prediction
Mars-2.NODE_18586_length_10431_cov_4.849690||full	Mars-2	10431	No	11	Low-quality	dsDNAphage	vOTU25458	Clustered	3923_0	Unassigned	Unassigned	Unassigned	Unassigned	Unassigned	Unassigned	Unassigned	Unassigned	Unassigned	Unassigned	No host prediction	No host prediction	No host prediction	No host prediction	No host prediction
Mars-2.NODE_18718_length_10373_cov_2.441697||full	Mars-2	10373	No	10	Low-quality	NCLDV	vOTU25463	Clustered	4928_0	Unassigned	Unassigned	Unassigned	Unassigned	Unassigned	Unassigned	Unassigned	Unassigned	Unassigned	Unassigned	No host prediction	No host prediction	No host prediction	No host prediction	No host prediction
Mars-2.NODE_18758_length_10355_cov_2.985472||full	Mars-2	10355	No	19	Low-quality	dsDNAphage	vOTU74323	Clustered	6681_0	Unassigned	Unassigned	Unassigned	Unassigned	Unassigned	Unassigned	Unassigned	Unassigned	Unassigned	Unassigned	No host prediction	No host prediction	No host prediction	No host prediction	No host prediction
Mars-2.NODE_18823_length_10327_cov_29.066386||full	Mars-2	10327	No	4	Low-quality	lavidaviridae	vOTU5615	Clustered	1597_0	Unassigned	Unassigned	Unassigned	Unassigned	Unassigned	Unassigned	Unassigned	Unassigned	Unassigned	Unassigned	No host prediction	No host prediction	No host prediction	No host prediction	No host prediction
Mars-2.NODE_18930_length_10283_cov_3.646013||full	Mars-2	10283	No	18	Low-quality	lavidaviridae	vOTU73647	Clustered	1992_0	Unassigned	Unassigned	Unassigned	Unassigned	Unassigned	Unassigned	Unassigned	Unassigned	Unassigned	Unassigned	No host prediction	No host prediction	No host prediction	No host prediction	No host prediction
Mars-2.NODE_18966_length_10271_cov_7.320979||full	Mars-2	10271	No	17	Low-quality	dsDNAphage	vOTU74324	Clustered	1174_0	Unassigned	Unassigned	Unassigned	Unassigned	Unassigned	Unassigned	Unassigned	Unassigned	Unassigned	Unassigned	No host prediction	No host prediction	No host prediction	No host prediction	No host prediction
Mars-2.NODE_18974_length_10266_cov_4.565260||full_1	Mars-2	10266	Yes	9	Low-quality	NA	vOTU25466	Singleton	Unclustered	Unassigned	Unassigned	Unassigned	Unassigned	Unassigned	Unassigned	Unassigned	Unassigned	Unassigned	Unassigned	No host prediction	No host prediction	No host prediction	No host prediction	No host prediction
Mars-2.NODE_19237_length_10157_cov_2.625075||full	Mars-2	10157	No	16	Low-quality	dsDNAphage	vOTU25471	Outlier	Unclustered	Unassigned	Unassigned	Unassigned	Unassigned	Unassigned	Unassigned	Unassigned	Unassigned	Unassigned	Unassigned	No host prediction	No host prediction	No host prediction	No host prediction	No host prediction
Mars-2.NODE_19386_length_10094_cov_14.827014||full	Mars-2	10094	No	9	Low-quality	NCLDV	vOTU25474	Clustered	10217_0	Unassigned	Unassigned	Unassigned	Unassigned	Unassigned	Unassigned	Unassigned	Unassigned	Unassigned	Unassigned	No host prediction	No host prediction	No host prediction	No host prediction	No host prediction
Mars-2.NODE_19391_length_10094_cov_3.457529||full	Mars-2	10094	No	7	Low-quality	NCLDV	vOTU25476	Singleton	Unclustered	Unassigned	Unassigned	Unassigned	Unassigned	Unassigned	Unassigned	Unassigned	Unassigned	Unassigned	Unassigned	No host prediction	No host prediction	No host prediction	No host prediction	No host prediction
Mars-3.NODE_89_length_253840_cov_3.651728||0_partial_1	Mars-3	113323	Yes	133	Medium-quality	dsDNAphage	vOTU31806	Clustered	8656_0	Unassigned	Unassigned	Unassigned	Unassigned	Unassigned	Unassigned	Unassigned	Unassigned	Unassigned	Unassigned	No host prediction	No host prediction	No host prediction	No host prediction	No host prediction
Mars-3.NODE_114_length_219362_cov_7.305601||0_partial_1	Mars-3	16458	Yes	20	Low-quality	dsDNAphage	vOTU30796	Clustered	9076_0	Unassigned	Unassigned	Unassigned	Unassigned	Unassigned	Unassigned	Unassigned	Unassigned	Unassigned	Unassigned	Proteobacteria	Alphaproteobacteria	Sphingomonadales	Sphingomonadaceae	Sphingomonas
Mars-3.NODE_126_length_208321_cov_4.262062||0_partial_1	Mars-3	28542	Yes	22	Low-quality	dsDNAphage	vOTU30824	Clustered	11398_0	Unassigned	Unassigned	Unassigned	Unassigned	Unassigned	Unassigned	Unassigned	Unassigned	Unassigned	Unassigned	No host prediction	No host prediction	No host prediction	No host prediction	No host prediction
Mars-3.NODE_167_length_180899_cov_21.479723||0_partial	Mars-3	13850	No	17	Low-quality	dsDNAphage	vOTU30931	Clustered	7169_0	Unassigned	Unassigned	Unassigned	Unassigned	Unassigned	Unassigned	Unassigned	Unassigned	Unassigned	Unassigned	No host prediction	No host prediction	No host prediction	No host prediction	No host prediction
Mars-3.NODE_355_length_119745_cov_23.398074||0_partial	Mars-3	13127	No	17	Low-quality	dsDNAphage	vOTU5036	Clustered	5451_0	Unassigned	Unassigned	Unassigned	Unassigned	Unassigned	Unassigned	Unassigned	Unassigned	Unassigned	Unassigned	No host prediction	No host prediction	No host prediction	No host prediction	No host prediction
Mars-3.NODE_657_length_77893_cov_3.571227||0_partial	Mars-3	37155	No	44	Low-quality	dsDNAphage	vOTU31759	Clustered	3787_0	Unassigned	Unassigned	Unassigned	Unassigned	Unassigned	Unassigned	Unassigned	Unassigned	Unassigned	Unassigned	No host prediction	No host prediction	No host prediction	No host prediction	No host prediction
Mars-3.NODE_865_length_63491_cov_5.398378||0_partial	Mars-3	10425	No	16	Low-quality	dsDNAphage	vOTU31799	Outlier	Unclustered	Unassigned	Unassigned	Unassigned	Unassigned	Unassigned	Unassigned	Unassigned	Unassigned	Unassigned	Unassigned	No host prediction	No host prediction	No host prediction	No host prediction	No host prediction
Mars-3.NODE_962_length_59845_cov_18.547602||0_partial	Mars-3	17855	No	23	Low-quality	dsDNAphage	vOTU31818	Outlier	Unclustered	Unassigned	Unassigned	Unassigned	Unassigned	Unassigned	Unassigned	Unassigned	Unassigned	Unassigned	Unassigned	No host prediction	No host prediction	No host prediction	No host prediction	No host prediction
Mars-3.NODE_1032_length_56882_cov_21.366131||0_partial	Mars-3	11285	No	13	Low-quality	dsDNAphage	vOTU30771	Outlier	Unclustered	Unassigned	Unassigned	Unassigned	Unassigned	Unassigned	Unassigned	Unassigned	Unassigned	Unassigned	Unassigned	No host prediction	No host prediction	No host prediction	No host prediction	No host prediction
Mars-3.NODE_1825_length_38365_cov_3.784352||0_partial	Mars-3	11965	No	20	Low-quality	dsDNAphage	vOTU30982	Outlier	Unclustered	Unassigned	Unassigned	Unassigned	Unassigned	Unassigned	Unassigned	Unassigned	Unassigned	Unassigned	Unassigned	No host prediction	No host prediction	No host prediction	No host prediction	No host prediction
Mars-3.NODE_3797_length_23785_cov_4.856709||0_partial	Mars-3	21930	No	34	Low-quality	dsDNAphage	vOTU31693	Singleton	Unclustered	Unassigned	Unassigned	Unassigned	Unassigned	Unassigned	Unassigned	Unassigned	Unassigned	Unassigned	Unassigned	No host prediction	No host prediction	No host prediction	No host prediction	No host prediction
Mars-3.NODE_3806_length_23752_cov_7.154737||0_partial_1	Mars-3	18817	Yes	26	Low-quality	dsDNAphage	vOTU19376	Clustered	969_0	Unassigned	Unassigned	Unassigned	Unassigned	Unassigned	Unassigned	Unassigned	Unassigned	Unassigned	Unassigned	No host prediction	No host prediction	No host prediction	No host prediction	No host prediction
Mars-3.NODE_4830_length_20220_cov_20.619701||0_partial_1	Mars-3	15448	Yes	23	Low-quality	dsDNAphage	vOTU31723	Clustered	11548_0	Unassigned	Unassigned	Unassigned	Unassigned	Unassigned	Unassigned	Unassigned	Unassigned	Unassigned	Unassigned	No host prediction	No host prediction	No host prediction	No host prediction	No host prediction
Mars-3.NODE_5176_length_19326_cov_10.983981||0_partial	Mars-3	14655	No	14	Low-quality	dsDNAphage	vOTU31730	Clustered	1028_0	Unassigned	Unassigned	Unassigned	Unassigned	Unassigned	Unassigned	Unassigned	Unassigned	Unassigned	Unassigned	No host prediction	No host prediction	No host prediction	No host prediction	No host prediction
Mars-3.NODE_5987_length_17609_cov_2.487664||0_partial_1	Mars-3	15743	Yes	20	Low-quality	dsDNAphage	vOTU31747	Outlier	Unclustered	Unassigned	Unassigned	Unassigned	Unassigned	Unassigned	Unassigned	Unassigned	Unassigned	Unassigned	Unassigned	No host prediction	No host prediction	No host prediction	No host prediction	No host prediction
Mars-3.NODE_212_length_157700_cov_42.612763||full_1	Mars-3	157700	Yes	202	Medium-quality	dsDNAphage	vOTU31068	Outlier	Unclustered	Unassigned	Unassigned	Unassigned	Unassigned	Unassigned	Unassigned	Unassigned	Unassigned	Unassigned	Unassigned	No host prediction	No host prediction	No host prediction	No host prediction	No host prediction
Mars-3.NODE_800_length_67519_cov_23.405117||full_1	Mars-3	67519	Yes	75	Medium-quality	dsDNAphage	vOTU25740	Clustered	3657_0	Unassigned	Unassigned	Unassigned	Unassigned	Unassigned	Unassigned	Unassigned	Unassigned	Unassigned	Unassigned	No host prediction	No host prediction	No host prediction	No host prediction	No host prediction
Mars-3.NODE_846_length_64864_cov_476.374122||full	Mars-3	64864	No	40	Medium-quality	NCLDV	vOTU76549	Overlap (VC_2026/VC_2030)	Unclustered	Unassigned	Unassigned	Unassigned	Unassigned	Unassigned	Unassigned	Unassigned	Unassigned	Unassigned	Unassigned	No host prediction	No host prediction	No host prediction	No host prediction	No host prediction
Mars-3.NODE_909_length_61805_cov_4.342382||full_1	Mars-3	61805	Yes	88	Medium-quality	dsDNAphage	vOTU31809	Clustered	6358_0	Unassigned	Unassigned	Unassigned	Unassigned	Unassigned	Unassigned	Unassigned	Unassigned	Unassigned	Unassigned	No host prediction	No host prediction	No host prediction	No host prediction	No host prediction
Mars-3.NODE_1034_length_56823_cov_23.074007||full	Mars-3	56823	No	88	Medium-quality	dsDNAphage	vOTU30772	Clustered	6132_0	Unassigned	Unassigned	Unassigned	Unassigned	Unassigned	Unassigned	Unassigned	Unassigned	Unassigned	Unassigned	No host prediction	No host prediction	No host prediction	No host prediction	No host prediction
Mars-3.NODE_1053_length_56029_cov_336.679653||full_1	Mars-3	56029	Yes	39	Low-quality	NCLDV	vOTU74520	Clustered	2027_0	Unassigned	Unassigned	Unassigned	Unassigned	Unassigned	Unassigned	Unassigned	Unassigned	Unassigned	Unassigned	No host prediction	No host prediction	No host prediction	No host prediction	No host prediction
Mars-3.NODE_1118_length_53899_cov_3.979517||full	Mars-3	53899	No	75	Medium-quality	dsDNAphage	vOTU30786	Outlier	Unclustered	Unassigned	Unassigned	Unassigned	Unassigned	Unassigned	Unassigned	Unassigned	Unassigned	Unassigned	Unassigned	No host prediction	No host prediction	No host prediction	No host prediction	No host prediction
Mars-3.NODE_1204_length_51450_cov_7.754377||full	Mars-3	51450	No	72	Medium-quality	dsDNAphage	vOTU30809	Clustered	2699_0	Unassigned	Unassigned	Unassigned	Unassigned	Unassigned	Unassigned	Unassigned	Unassigned	Unassigned	Unassigned	No host prediction	No host prediction	No host prediction	No host prediction	No host prediction
Mars-3.NODE_1384_length_45994_cov_2.930995||full	Mars-3	45994	No	63	Low-quality	dsDNAphage	vOTU30858	Singleton	Unclustered	Unassigned	Unassigned	Unassigned	Unassigned	Unassigned	Unassigned	Unassigned	Unassigned	Unassigned	Unassigned	No host prediction	No host prediction	No host prediction	No host prediction	No host prediction
Mars-3.NODE_1491_length_43742_cov_3.075018||full	Mars-3	43742	No	49	Medium-quality	dsDNAphage	vOTU30880	Clustered	2827_0	Unassigned	Unassigned	Unassigned	Unassigned	Unassigned	Unassigned	Unassigned	Unassigned	Unassigned	Unassigned	No host prediction	No host prediction	No host prediction	No host prediction	No host prediction
Mars-3.NODE_1807_length_38648_cov_9.959402||full	Mars-3	38648	No	47	Low-quality	dsDNAphage	vOTU30978	Clustered	3525_0	Unassigned	Unassigned	Unassigned	Unassigned	Unassigned	Unassigned	Unassigned	Unassigned	Unassigned	Unassigned	No host prediction	No host prediction	No host prediction	No host prediction	No host prediction
Mars-3.NODE_1989_length_36093_cov_5.178752||full	Mars-3	36093	No	29	Low-quality	dsDNAphage	vOTU31032	Clustered	11447_0	Unassigned	Unassigned	Unassigned	Unassigned	Unassigned	Unassigned	Unassigned	Unassigned	Unassigned	Unassigned	No host prediction	No host prediction	No host prediction	No host prediction	No host prediction
Mars-3.NODE_2260_length_33104_cov_2.419724||full	Mars-3	33104	No	48	Medium-quality	dsDNAphage	vOTU31121	Outlier	Unclustered	Unassigned	Unassigned	Unassigned	Unassigned	Unassigned	Unassigned	Unassigned	Unassigned	Unassigned	Unassigned	No host prediction	No host prediction	No host prediction	No host prediction	No host prediction
Mars-3.NODE_2316_length_32630_cov_8.486367||full	Mars-3	32630	No	54	Low-quality	NA	vOTU31143	Clustered	11428_0	Unassigned	Unassigned	Unassigned	Unassigned	Unassigned	Unassigned	Unassigned	Unassigned	Unassigned	Unassigned	No host prediction	No host prediction	No host prediction	No host prediction	No host prediction
Mars-3.NODE_2673_length_29792_cov_4.231098||full	Mars-3	29792	No	61	Low-quality	dsDNAphage	vOTU31263	Clustered	6237_0	Unassigned	Unassigned	Unassigned	Unassigned	Unassigned	Unassigned	Unassigned	Unassigned	Unassigned	Unassigned	No host prediction	No host prediction	No host prediction	No host prediction	No host prediction
Mars-3.NODE_3673_length_24363_cov_3.628173||full	Mars-3	24363	No	26	Low-quality	dsDNAphage	vOTU31626	Clustered	11163_0	Unassigned	Unassigned	Unassigned	Unassigned	Unassigned	Unassigned	Unassigned	Unassigned	Unassigned	Unassigned	No host prediction	No host prediction	No host prediction	No host prediction	No host prediction
Mars-3.NODE_3675_length_24352_cov_6.747866||full	Mars-3	24352	No	37	Low-quality	NA	vOTU31627	Clustered	9984_0	Unassigned	Unassigned	Unassigned	Unassigned	Unassigned	Unassigned	Unassigned	Unassigned	Unassigned	Unassigned	No host prediction	No host prediction	No host prediction	No host prediction	No host prediction
Mars-3.NODE_3735_length_24052_cov_6.257588||full_1	Mars-3	24052	Yes	31	Low-quality	dsDNAphage	vOTU31651	Clustered	3065_0	Unassigned	Unassigned	Unassigned	Unassigned	Unassigned	Unassigned	Unassigned	Unassigned	Unassigned	Unassigned	No host prediction	No host prediction	No host prediction	No host prediction	No host prediction
Mars-3.NODE_3794_length_23809_cov_3.289920||full	Mars-3	23809	No	23	Low-quality	NA	vOTU31691	Clustered	7384_0	Unassigned	Unassigned	Unassigned	Unassigned	Unassigned	Unassigned	Unassigned	Unassigned	Unassigned	Unassigned	No host prediction	No host prediction	No host prediction	No host prediction	No host prediction
Mars-3.NODE_4080_length_22744_cov_5.292603||full	Mars-3	22744	No	34	Low-quality	NA	vOTU31708	Overlap (VC_7400/VC_7402)	Unclustered	Unassigned	Unassigned	Unassigned	Unassigned	Unassigned	Unassigned	Unassigned	Unassigned	Unassigned	Unassigned	No host prediction	No host prediction	No host prediction	No host prediction	No host prediction
Mars-3.NODE_4100_length_22654_cov_5.648415||full	Mars-3	22654	No	29	Low-quality	NA	vOTU31709	Clustered	5734_0	Unassigned	Unassigned	Unassigned	Unassigned	Unassigned	Unassigned	Unassigned	Unassigned	Unassigned	Unassigned	No host prediction	No host prediction	No host prediction	No host prediction	No host prediction
Mars-3.NODE_4123_length_22576_cov_13.264181||full	Mars-3	22576	No	16	Low-quality	NCLDV	vOTU31710	Clustered	8815_0	Unassigned	Unassigned	Unassigned	Unassigned	Unassigned	Unassigned	Unassigned	Unassigned	Unassigned	Unassigned	No host prediction	No host prediction	No host prediction	No host prediction	No host prediction
Mars-3.NODE_4267_length_22068_cov_3.499795||full_1	Mars-3	22068	Yes	25	Low-quality	NA	vOTU31711	Overlap (VC_2560/VC_2561)	Unclustered	Unassigned	Unassigned	Unassigned	Unassigned	Unassigned	Unassigned	Unassigned	Unassigned	Unassigned	Unassigned	No host prediction	No host prediction	No host prediction	No host prediction	No host prediction
Mars-3.NODE_4327_length_21884_cov_2.683268||full	Mars-3	21884	No	24	Low-quality	dsDNAphage	vOTU31712	Singleton	Unclustered	Unassigned	Unassigned	Unassigned	Unassigned	Unassigned	Unassigned	Unassigned	Unassigned	Unassigned	Unassigned	No host prediction	No host prediction	No host prediction	No host prediction	No host prediction
Mars-3.NODE_4587_length_20927_cov_1.897734||full	Mars-3	20927	No	37	Low-quality	dsDNAphage	vOTU31718	Clustered	11111_0	Unassigned	Unassigned	Unassigned	Unassigned	Unassigned	Unassigned	Unassigned	Unassigned	Unassigned	Unassigned	No host prediction	No host prediction	No host prediction	No host prediction	No host prediction
Mars-3.NODE_4623_length_20801_cov_4.486668||full	Mars-3	20801	No	30	Low-quality	dsDNAphage	vOTU31719	Singleton	Unclustered	Unassigned	Unassigned	Unassigned	Unassigned	Unassigned	Unassigned	Unassigned	Unassigned	Unassigned	Unassigned	No host prediction	No host prediction	No host prediction	No host prediction	No host prediction
Mars-3.NODE_4634_length_20748_cov_21.217783||full	Mars-3	20748	No	24	Low-quality	NA	vOTU31720	Clustered	6883_0	Unassigned	Unassigned	Unassigned	Unassigned	Unassigned	Unassigned	Unassigned	Unassigned	Unassigned	Unassigned	No host prediction	No host prediction	No host prediction	No host prediction	No host prediction
Mars-3.NODE_4734_length_20520_cov_9.016160||full	Mars-3	20520	No	20	Low-quality	NCLDV	vOTU31721	Clustered	6733_0	Unassigned	Unassigned	Unassigned	Unassigned	Unassigned	Unassigned	Unassigned	Unassigned	Unassigned	Unassigned	Proteobacteria	Alphaproteobacteria	Rhodospirillales	Acetobacteraceae	No host prediction
Mars-3.NODE_4904_length_19986_cov_2.902650||full_1	Mars-3	19986	Yes	27	Low-quality	dsDNAphage	vOTU31724	Singleton	Unclustered	Unassigned	Unassigned	Unassigned	Unassigned	Unassigned	Unassigned	Unassigned	Unassigned	Unassigned	Unassigned	No host prediction	No host prediction	No host prediction	No host prediction	No host prediction
Mars-3.NODE_4921_length_19951_cov_7.672426||full	Mars-3	19951	No	24	Low-quality	dsDNAphage	vOTU31726	Overlap (VC_4326/VC_4399)	Unclustered	Unassigned	Unassigned	Unassigned	Unassigned	Unassigned	Unassigned	Unassigned	Unassigned	Unassigned	Unassigned	No host prediction	No host prediction	No host prediction	No host prediction	No host prediction
Mars-3.NODE_5010_length_19729_cov_2.948141||full	Mars-3	19729	No	23	Low-quality	dsDNAphage	vOTU31727	Clustered	2089_0	Unassigned	Unassigned	Unassigned	Unassigned	Unassigned	Unassigned	Unassigned	Unassigned	Unassigned	Unassigned	No host prediction	No host prediction	No host prediction	No host prediction	No host prediction
Mars-3.NODE_5093_length_19520_cov_7.629061||full_1	Mars-3	19520	Yes	23	Low-quality	NA	vOTU31729	Clustered	9085_0	Unassigned	Unassigned	Unassigned	Unassigned	Unassigned	Unassigned	Unassigned	Unassigned	Unassigned	Unassigned	No host prediction	No host prediction	No host prediction	No host prediction	No host prediction
Mars-3.NODE_5206_length_19247_cov_1.828651||full	Mars-3	19247	No	31	Low-quality	dsDNAphage	vOTU31731	Clustered	11320_0	Unassigned	Unassigned	Unassigned	Unassigned	Unassigned	Unassigned	Unassigned	Unassigned	Unassigned	Unassigned	No host prediction	No host prediction	No host prediction	No host prediction	No host prediction
Mars-3.NODE_5399_length_18848_cov_2.752627||full	Mars-3	18848	No	33	Low-quality	dsDNAphage	vOTU31732	Singleton	Unclustered	Unassigned	Unassigned	Unassigned	Unassigned	Unassigned	Unassigned	Unassigned	Unassigned	Unassigned	Unassigned	No host prediction	No host prediction	No host prediction	No host prediction	No host prediction
Mars-3.NODE_5477_length_18667_cov_2.898050||full	Mars-3	18667	No	18	Low-quality	dsDNAphage	vOTU31733	Singleton	Unclustered	Unassigned	Unassigned	Unassigned	Unassigned	Unassigned	Unassigned	Unassigned	Unassigned	Unassigned	Unassigned	No host prediction	No host prediction	No host prediction	No host prediction	No host prediction
Mars-3.NODE_5580_length_18428_cov_36.220743||full	Mars-3	18428	No	19	Low-quality	dsDNAphage	vOTU76547	Overlap (VC_3717/VC_3952)	Unclustered	Unassigned	Unassigned	Unassigned	Unassigned	Unassigned	Unassigned	Unassigned	Unassigned	Unassigned	Unassigned	No host prediction	No host prediction	No host prediction	No host prediction	No host prediction
Mars-3.NODE_5644_length_18266_cov_8.559531||full	Mars-3	18266	No	20	Low-quality	dsDNAphage	vOTU31737	Clustered	2089_0	Unassigned	Unassigned	Unassigned	Unassigned	Unassigned	Unassigned	Unassigned	Unassigned	Unassigned	Unassigned	No host prediction	No host prediction	No host prediction	No host prediction	No host prediction
Mars-3.NODE_5661_length_18214_cov_9.196301||full	Mars-3	18214	No	24	Low-quality	dsDNAphage	vOTU31738	Clustered	2085_0	Unassigned	Unassigned	Unassigned	Unassigned	Unassigned	Unassigned	Unassigned	Unassigned	Unassigned	Unassigned	No host prediction	No host prediction	No host prediction	No host prediction	No host prediction
Mars-3.NODE_5693_length_18134_cov_3.180150||full	Mars-3	18134	No	11	Low-quality	NCLDV	vOTU31740	Overlap (VC_7469/VC_7620)	Unclustered	Unassigned	Unassigned	Unassigned	Unassigned	Unassigned	Unassigned	Unassigned	Unassigned	Unassigned	Unassigned	No host prediction	No host prediction	No host prediction	No host prediction	No host prediction
Mars-3.NODE_5719_length_18092_cov_21.045629||full	Mars-3	18092	No	15	High-quality	NCLDV	vOTU31741	Outlier	Unclustered	Unassigned	Unassigned	Unassigned	Unassigned	Unassigned	Unassigned	Unassigned	Unassigned	Unassigned	Unassigned	No host prediction	No host prediction	No host prediction	No host prediction	No host prediction
Mars-3.NODE_5780_length_17970_cov_9.100498||full	Mars-3	17970	No	17	Low-quality	NCLDV	vOTU31743	Clustered	9545_0	Unassigned	Unassigned	Unassigned	Unassigned	Unassigned	Unassigned	Unassigned	Unassigned	Unassigned	Unassigned	No host prediction	No host prediction	No host prediction	No host prediction	No host prediction
Mars-3.NODE_6131_length_17325_cov_7.126379||full	Mars-3	17325	No	23	Low-quality	dsDNAphage	vOTU31751	Clustered	4408_0	Unassigned	Unassigned	Unassigned	Unassigned	Unassigned	Unassigned	Unassigned	Unassigned	Unassigned	Unassigned	No host prediction	No host prediction	No host prediction	No host prediction	No host prediction
Mars-3.NODE_6280_length_17027_cov_3.515359||full	Mars-3	17027	No	18	High-quality	dsDNAphage	vOTU31754	Clustered	2959_0	Unassigned	Unassigned	Unassigned	Unassigned	Unassigned	Unassigned	Unassigned	Unassigned	Unassigned	Unassigned	No host prediction	No host prediction	No host prediction	No host prediction	No host prediction
Mars-3.NODE_6326_length_16959_cov_1.950356||full	Mars-3	16959	No	6	Low-quality	dsDNAphage	vOTU31756	Clustered	11551_0	Unassigned	Unassigned	Unassigned	Unassigned	Unassigned	Unassigned	Unassigned	Unassigned	Unassigned	Unassigned	No host prediction	No host prediction	No host prediction	No host prediction	No host prediction
Mars-3.NODE_6566_length_16535_cov_4.522937||full_1	Mars-3	16535	Yes	23	Low-quality	dsDNAphage	vOTU31758	Overlap (VC_1037/VC_2449)	Unclustered	Unassigned	Unassigned	Unassigned	Unassigned	Unassigned	Unassigned	Unassigned	Unassigned	Unassigned	Unassigned	No host prediction	No host prediction	No host prediction	No host prediction	No host prediction
Mars-3.NODE_6594_length_16479_cov_5.924054||full	Mars-3	16479	No	20	Low-quality	dsDNAphage	vOTU31760	Outlier	Unclustered	Unassigned	Unassigned	Unassigned	Unassigned	Unassigned	Unassigned	Unassigned	Unassigned	Unassigned	Unassigned	No host prediction	No host prediction	No host prediction	No host prediction	No host prediction
Mars-3.NODE_6640_length_16402_cov_59.593326||full	Mars-3	16402	No	17	Low-quality	NCLDV	vOTU31762	Overlap (VC_8029/VC_8030)	Unclustered	Unassigned	Unassigned	Unassigned	Unassigned	Unassigned	Unassigned	Unassigned	Unassigned	Unassigned	Unassigned	No host prediction	No host prediction	No host prediction	No host prediction	No host prediction
Mars-3.NODE_6646_length_16393_cov_2.021296||full	Mars-3	16393	No	22	Low-quality	dsDNAphage	vOTU31763	Overlap (VC_4284/VC_4312/VC_4313)	Unclustered	Unassigned	Unassigned	Unassigned	Unassigned	Unassigned	Unassigned	Unassigned	Unassigned	Unassigned	Unassigned	No host prediction	No host prediction	No host prediction	No host prediction	No host prediction
Mars-3.NODE_6820_length_16087_cov_4.142607||full_1	Mars-3	16087	Yes	23	Low-quality	dsDNAphage	vOTU31764	Clustered	7169_0	Unassigned	Unassigned	Unassigned	Unassigned	Unassigned	Unassigned	Unassigned	Unassigned	Unassigned	Unassigned	No host prediction	No host prediction	No host prediction	No host prediction	No host prediction
Mars-3.NODE_6940_length_15875_cov_3.281060||full	Mars-3	15875	No	16	Low-quality	dsDNAphage	vOTU31765	Clustered	4769_0	Unassigned	Unassigned	Unassigned	Unassigned	Unassigned	Unassigned	Unassigned	Unassigned	Unassigned	Unassigned	No host prediction	No host prediction	No host prediction	No host prediction	No host prediction
Mars-3.NODE_7026_length_15748_cov_2.938718||full_1	Mars-3	15748	Yes	23	Low-quality	dsDNAphage	vOTU31766	Clustered	11145_0	Unassigned	Unassigned	Unassigned	Unassigned	Unassigned	Unassigned	Unassigned	Unassigned	Unassigned	Unassigned	No host prediction	No host prediction	No host prediction	No host prediction	No host prediction
Mars-3.NODE_7035_length_15736_cov_2.434035||full	Mars-3	15736	No	22	Low-quality	lavidaviridae	vOTU31767	Clustered	5734_0	Unassigned	Unassigned	Unassigned	Unassigned	Unassigned	Unassigned	Unassigned	Unassigned	Unassigned	Unassigned	No host prediction	No host prediction	No host prediction	No host prediction	No host prediction
Mars-3.NODE_7068_length_15687_cov_32.440659||full	Mars-3	15687	No	21	Low-quality	dsDNAphage	vOTU31768	Clustered	11401_0	Unassigned	Unassigned	Unassigned	Unassigned	Unassigned	Unassigned	Unassigned	Unassigned	Unassigned	Unassigned	No host prediction	No host prediction	No host prediction	No host prediction	No host prediction
Mars-3.NODE_7290_length_15317_cov_8.415758||full	Mars-3	15317	No	24	Low-quality	dsDNAphage	vOTU31771	Overlap (VC_11414/VC_11415)	Unclustered	Unassigned	Unassigned	Unassigned	Unassigned	Unassigned	Unassigned	Unassigned	Unassigned	Unassigned	Unassigned	No host prediction	No host prediction	No host prediction	No host prediction	No host prediction
Mars-3.NODE_7354_length_15236_cov_2.281099||full	Mars-3	15236	No	18	Low-quality	dsDNAphage	vOTU31773	Overlap (VC_7567/VC_7571)	Unclustered	Unassigned	Unassigned	Unassigned	Unassigned	Unassigned	Unassigned	Unassigned	Unassigned	Unassigned	Unassigned	No host prediction	No host prediction	No host prediction	No host prediction	No host prediction
Mars-3.NODE_7444_length_15104_cov_2.168011||full	Mars-3	15104	No	17	Low-quality	dsDNAphage	vOTU31775	Outlier	Unclustered	Unassigned	Unassigned	Unassigned	Unassigned	Unassigned	Unassigned	Unassigned	Unassigned	Unassigned	Unassigned	No host prediction	No host prediction	No host prediction	No host prediction	No host prediction
Mars-3.NODE_7445_length_15100_cov_22.940271||full	Mars-3	15100	No	10	Low-quality	NCLDV	vOTU10564	Clustered	7982_0	Unassigned	Unassigned	Unassigned	Unassigned	Unassigned	Unassigned	Unassigned	Unassigned	Unassigned	Unassigned	No host prediction	No host prediction	No host prediction	No host prediction	No host prediction
Mars-3.NODE_7540_length_15001_cov_10.158368||full	Mars-3	15001	No	20	Low-quality	dsDNAphage	vOTU31779	Overlap (VC_11414/VC_11415)	Unclustered	Unassigned	Unassigned	Unassigned	Unassigned	Unassigned	Unassigned	Unassigned	Unassigned	Unassigned	Unassigned	No host prediction	No host prediction	No host prediction	No host prediction	No host prediction
Mars-3.NODE_7766_length_14734_cov_4.293543||full	Mars-3	14734	No	26	Low-quality	dsDNAphage	vOTU31780	Clustered	1616_0	Unassigned	Unassigned	Unassigned	Unassigned	Unassigned	Unassigned	Unassigned	Unassigned	Unassigned	Unassigned	No host prediction	No host prediction	No host prediction	No host prediction	No host prediction
Mars-3.NODE_8015_length_14422_cov_4.112686||full	Mars-3	14422	No	27	Low-quality	dsDNAphage	vOTU31784	Clustered	10863_0	Unassigned	Unassigned	Unassigned	Unassigned	Unassigned	Unassigned	Unassigned	Unassigned	Unassigned	Unassigned	No host prediction	No host prediction	No host prediction	No host prediction	No host prediction
Mars-3.NODE_8202_length_14200_cov_4.631374||full	Mars-3	14200	No	19	Low-quality	dsDNAphage	vOTU31787	Overlap (VC_6527/VC_6531)	Unclustered	Unassigned	Unassigned	Unassigned	Unassigned	Unassigned	Unassigned	Unassigned	Unassigned	Unassigned	Unassigned	No host prediction	No host prediction	No host prediction	No host prediction	No host prediction
Mars-3.NODE_8211_length_14194_cov_3.498617||full_1	Mars-3	14194	Yes	13	Low-quality	dsDNAphage	vOTU31788	Overlap (VC_3140/VC_3141)	Unclustered	Unassigned	Unassigned	Unassigned	Unassigned	Unassigned	Unassigned	Unassigned	Unassigned	Unassigned	Unassigned	No host prediction	No host prediction	No host prediction	No host prediction	No host prediction
Mars-3.NODE_8320_length_14080_cov_2.479937||full_1	Mars-3	14080	Yes	19	Low-quality	dsDNAphage	vOTU31793	Outlier	Unclustered	Unassigned	Unassigned	Unassigned	Unassigned	Unassigned	Unassigned	Unassigned	Unassigned	Unassigned	Unassigned	No host prediction	No host prediction	No host prediction	No host prediction	No host prediction
Mars-3.NODE_8392_length_13995_cov_4.061960||full	Mars-3	13995	No	12	Low-quality	NA	vOTU31795	Clustered	5622_0	Unassigned	Unassigned	Unassigned	Unassigned	Unassigned	Unassigned	Unassigned	Unassigned	Unassigned	Unassigned	No host prediction	No host prediction	No host prediction	No host prediction	No host prediction
Mars-3.NODE_8497_length_13892_cov_2.627927||full	Mars-3	13892	No	16	Low-quality	dsDNAphage	vOTU31796	Singleton	Unclustered	Unassigned	Unassigned	Unassigned	Unassigned	Unassigned	Unassigned	Unassigned	Unassigned	Unassigned	Unassigned	No host prediction	No host prediction	No host prediction	No host prediction	No host prediction
Mars-3.NODE_8643_length_13729_cov_3.319296||full	Mars-3	13729	No	19	Low-quality	dsDNAphage	vOTU31798	Singleton	Unclustered	Unassigned	Unassigned	Unassigned	Unassigned	Unassigned	Unassigned	Unassigned	Unassigned	Unassigned	Unassigned	No host prediction	No host prediction	No host prediction	No host prediction	No host prediction
Mars-3.NODE_8838_length_13524_cov_6.358734||full	Mars-3	13524	No	17	Low-quality	dsDNAphage	vOTU31803	Clustered	11555_0	Unassigned	Unassigned	Unassigned	Unassigned	Unassigned	Unassigned	Unassigned	Unassigned	Unassigned	Unassigned	No host prediction	No host prediction	No host prediction	No host prediction	No host prediction
Mars-3.NODE_8843_length_13520_cov_1.721034||full	Mars-3	13520	No	21	Low-quality	dsDNAphage	vOTU31804	Clustered	7146_0	Unassigned	Unassigned	Unassigned	Unassigned	Unassigned	Unassigned	Unassigned	Unassigned	Unassigned	Unassigned	No host prediction	No host prediction	No host prediction	No host prediction	No host prediction
Mars-3.NODE_8895_length_13462_cov_7.014892||full	Mars-3	13462	No	13	Low-quality	dsDNAphage	vOTU31805	Clustered	3806_0	Unassigned	Unassigned	Unassigned	Unassigned	Unassigned	Unassigned	Unassigned	Unassigned	Unassigned	Unassigned	No host prediction	No host prediction	No host prediction	No host prediction	No host prediction
Mars-3.NODE_9106_length_13264_cov_1.832738||full	Mars-3	13264	No	11	Low-quality	NCLDV	vOTU31810	Singleton	Unclustered	Unassigned	Unassigned	Unassigned	Unassigned	Unassigned	Unassigned	Unassigned	Unassigned	Unassigned	Unassigned	Acidobacteria	Acidobacteriia	Acidobacteriales	Acidobacteriaceae	Terriglobus
Mars-3.NODE_9434_length_12969_cov_4.435043||full	Mars-3	12969	No	19	Low-quality	dsDNAphage	vOTU31813	Clustered	6634_0	Unassigned	Unassigned	Unassigned	Unassigned	Unassigned	Unassigned	Unassigned	Unassigned	Unassigned	Unassigned	No host prediction	No host prediction	No host prediction	No host prediction	No host prediction
Mars-3.NODE_9511_length_12906_cov_2.819708||full	Mars-3	12906	No	18	Low-quality	dsDNAphage	vOTU31815	Clustered	3065_0	Unassigned	Unassigned	Unassigned	Unassigned	Unassigned	Unassigned	Unassigned	Unassigned	Unassigned	Unassigned	No host prediction	No host prediction	No host prediction	No host prediction	No host prediction
Mars-3.NODE_9709_length_12707_cov_3.184407||full	Mars-3	12707	No	28	Low-quality	dsDNAphage	vOTU31820	Singleton	Unclustered	Unassigned	Unassigned	Unassigned	Unassigned	Unassigned	Unassigned	Unassigned	Unassigned	Unassigned	Unassigned	No host prediction	No host prediction	No host prediction	No host prediction	No host prediction
Mars-3.NODE_9727_length_12697_cov_2.228608||full	Mars-3	12697	No	11	Low-quality	dsDNAphage	vOTU31821	Outlier	Unclustered	Unassigned	Unassigned	Unassigned	Unassigned	Unassigned	Unassigned	Unassigned	Unassigned	Unassigned	Unassigned	No host prediction	No host prediction	No host prediction	No host prediction	No host prediction
Mars-3.NODE_9728_length_12696_cov_4.614114||full	Mars-3	12696	No	13	Low-quality	dsDNAphage	vOTU31822	Clustered	1774_0	Unassigned	Unassigned	Unassigned	Unassigned	Unassigned	Unassigned	Unassigned	Unassigned	Unassigned	Unassigned	No host prediction	No host prediction	No host prediction	No host prediction	No host prediction
Mars-3.NODE_9832_length_12596_cov_3.207810||full	Mars-3	12596	No	11	Low-quality	NCLDV	vOTU31823	Clustered	11558_0	Unassigned	Unassigned	Unassigned	Unassigned	Unassigned	Unassigned	Unassigned	Unassigned	Unassigned	Unassigned	Cyanobacteria	Oscillatoriophycideae	Oscillatoriales	Coleofasciculaceae	Allocoleopsis
Mars-3.NODE_9862_length_12575_cov_1.531180||full_1	Mars-3	12575	Yes	10	Low-quality	dsDNAphage	vOTU31825	Overlap (VC_7572/VC_12393)	Unclustered	Unassigned	Unassigned	Unassigned	Unassigned	Unassigned	Unassigned	Unassigned	Unassigned	Unassigned	Unassigned	No host prediction	No host prediction	No host prediction	No host prediction	No host prediction
Mars-3.NODE_10190_length_12300_cov_5.758544||full	Mars-3	12300	No	8	Low-quality	NCLDV	vOTU30768	Clustered	7998_0	Unassigned	Unassigned	Unassigned	Unassigned	Unassigned	Unassigned	Unassigned	Unassigned	Unassigned	Unassigned	No host prediction	No host prediction	No host prediction	No host prediction	No host prediction
Mars-3.NODE_10305_length_12222_cov_2.380351||full	Mars-3	12222	No	21	Low-quality	dsDNAphage	vOTU30770	Clustered	5621_0	Unassigned	Unassigned	Unassigned	Unassigned	Unassigned	Unassigned	Unassigned	Unassigned	Unassigned	Unassigned	No host prediction	No host prediction	No host prediction	No host prediction	No host prediction
Mars-3.NODE_10371_length_12165_cov_2.486905||full	Mars-3	12165	No	14	Low-quality	dsDNAphage	vOTU30773	Clustered	10841_0	Unassigned	Unassigned	Unassigned	Unassigned	Unassigned	Unassigned	Unassigned	Unassigned	Unassigned	Unassigned	No host prediction	No host prediction	No host prediction	No host prediction	No host prediction
Mars-3.NODE_10765_length_11851_cov_2.364534||full	Mars-3	11851	No	26	Low-quality	dsDNAphage	vOTU30777	Clustered	9878_0	Unassigned	Unassigned	Unassigned	Unassigned	Unassigned	Unassigned	Unassigned	Unassigned	Unassigned	Unassigned	No host prediction	No host prediction	No host prediction	No host prediction	No host prediction
Mars-3.NODE_10790_length_11830_cov_6.989430||full	Mars-3	11830	No	10	Low-quality	NCLDV	vOTU30778	Clustered	8092_0	Unassigned	Unassigned	Unassigned	Unassigned	Unassigned	Unassigned	Unassigned	Unassigned	Unassigned	Unassigned	Proteobacteria	Alphaproteobacteria	Rhodospirillales	Acetobacteraceae	Roseomonas
Mars-3.NODE_10885_length_11762_cov_1.962360||full_1	Mars-3	11762	Yes	13	Low-quality	dsDNAphage	vOTU30780	Singleton	Unclustered	Unassigned	Unassigned	Unassigned	Unassigned	Unassigned	Unassigned	Unassigned	Unassigned	Unassigned	Unassigned	No host prediction	No host prediction	No host prediction	No host prediction	No host prediction
Mars-3.NODE_11211_length_11521_cov_1.780336||full	Mars-3	11521	No	21	Low-quality	dsDNAphage	vOTU30789	Clustered	3518_0	Unassigned	Unassigned	Unassigned	Unassigned	Unassigned	Unassigned	Unassigned	Unassigned	Unassigned	Unassigned	No host prediction	No host prediction	No host prediction	No host prediction	No host prediction
Mars-3.NODE_11293_length_11458_cov_4.200194||full	Mars-3	11458	No	16	Low-quality	dsDNAphage	vOTU30793	Clustered	11396_0	Unassigned	Unassigned	Unassigned	Unassigned	Unassigned	Unassigned	Unassigned	Unassigned	Unassigned	Unassigned	No host prediction	No host prediction	No host prediction	No host prediction	No host prediction
Mars-3.NODE_11398_length_11389_cov_4.951904||full	Mars-3	11389	No	10	Low-quality	dsDNAphage	vOTU30795	Singleton	Unclustered	Unassigned	Unassigned	Unassigned	Unassigned	Unassigned	Unassigned	Unassigned	Unassigned	Unassigned	Unassigned	No host prediction	No host prediction	No host prediction	No host prediction	No host prediction
Mars-3.NODE_11842_length_11094_cov_25.886858||full	Mars-3	11094	No	9	Low-quality	NCLDV	vOTU30803	Outlier	Unclustered	Unassigned	Unassigned	Unassigned	Unassigned	Unassigned	Unassigned	Unassigned	Unassigned	Unassigned	Unassigned	No host prediction	No host prediction	No host prediction	No host prediction	No host prediction
Mars-3.NODE_12020_length_10974_cov_26.271356||full	Mars-3	10974	No	9	Low-quality	lavidaviridae	vOTU30808	Clustered	1974_0	Unassigned	Unassigned	Unassigned	Unassigned	Unassigned	Unassigned	Unassigned	Unassigned	Unassigned	Unassigned	No host prediction	No host prediction	No host prediction	No host prediction	No host prediction
Mars-3.NODE_12085_length_10929_cov_3.021607||full	Mars-3	10929	No	7	Low-quality	dsDNAphage	vOTU30811	Clustered/Singleton	2519_0	Unassigned	Unassigned	Unassigned	Unassigned	Unassigned	Unassigned	Unassigned	Unassigned	Unassigned	Unassigned	No host prediction	No host prediction	No host prediction	No host prediction	No host prediction
Mars-3.NODE_12170_length_10868_cov_3.300864||full	Mars-3	10868	No	18	Low-quality	dsDNAphage	vOTU30812	Clustered	3637_0	Unassigned	Unassigned	Unassigned	Unassigned	Unassigned	Unassigned	Unassigned	Unassigned	Unassigned	Unassigned	No host prediction	No host prediction	No host prediction	No host prediction	No host prediction
Mars-3.NODE_12340_length_10763_cov_9.722337||full	Mars-3	10763	No	12	Low-quality	NCLDV	vOTU30817	Clustered	5622_0	Unassigned	Unassigned	Unassigned	Unassigned	Unassigned	Unassigned	Unassigned	Unassigned	Unassigned	Unassigned	No host prediction	No host prediction	No host prediction	No host prediction	No host prediction
Mars-3.NODE_12341_length_10762_cov_7.369127||full	Mars-3	10762	No	14	Low-quality	dsDNAphage	vOTU30818	Clustered	2375_0	Unassigned	Unassigned	Unassigned	Unassigned	Unassigned	Unassigned	Unassigned	Unassigned	Unassigned	Unassigned	No host prediction	No host prediction	No host prediction	No host prediction	No host prediction
Mars-3.NODE_12447_length_10697_cov_1.979808||full	Mars-3	10697	No	12	Low-quality	dsDNAphage	vOTU30821	Outlier	Unclustered	Unassigned	Unassigned	Unassigned	Unassigned	Unassigned	Unassigned	Unassigned	Unassigned	Unassigned	Unassigned	No host prediction	No host prediction	No host prediction	No host prediction	No host prediction
Mars-3.NODE_12491_length_10671_cov_7.215002||full	Mars-3	10671	No	14	Low-quality	dsDNAphage	vOTU30823	Overlap (VC_2713/VC_4366)	Unclustered	Unassigned	Unassigned	Unassigned	Unassigned	Unassigned	Unassigned	Unassigned	Unassigned	Unassigned	Unassigned	No host prediction	No host prediction	No host prediction	No host prediction	No host prediction
Mars-3.NODE_12629_length_10584_cov_2.287649||full_1	Mars-3	10584	Yes	10	Low-quality	dsDNAphage	vOTU30826	Singleton	Unclustered	Unassigned	Unassigned	Unassigned	Unassigned	Unassigned	Unassigned	Unassigned	Unassigned	Unassigned	Unassigned	No host prediction	No host prediction	No host prediction	No host prediction	No host prediction
Mars-3.NODE_12783_length_10504_cov_2.450841||full	Mars-3	10504	No	15	Low-quality	dsDNAphage	vOTU30829	Outlier	Unclustered	Unassigned	Unassigned	Unassigned	Unassigned	Unassigned	Unassigned	Unassigned	Unassigned	Unassigned	Unassigned	No host prediction	No host prediction	No host prediction	No host prediction	No host prediction
Mars-3.NODE_12784_length_10503_cov_7.275759||full	Mars-3	10503	No	15	Low-quality	dsDNAphage	vOTU30830	Clustered	5454_0	Unassigned	Unassigned	Unassigned	Unassigned	Unassigned	Unassigned	Unassigned	Unassigned	Unassigned	Unassigned	No host prediction	No host prediction	No host prediction	No host prediction	No host prediction
Mars-3.NODE_12896_length_10431_cov_5.686411||full	Mars-3	10431	No	13	Low-quality	NCLDV	vOTU30832	Singleton	Unclustered	Unassigned	Unassigned	Unassigned	Unassigned	Unassigned	Unassigned	Unassigned	Unassigned	Unassigned	Unassigned	No host prediction	No host prediction	No host prediction	No host prediction	No host prediction
Mars-3.NODE_12912_length_10424_cov_16.531429||full	Mars-3	10424	No	11	Low-quality	dsDNAphage	vOTU30833	Outlier	Unclustered	Unassigned	Unassigned	Unassigned	Unassigned	Unassigned	Unassigned	Unassigned	Unassigned	Unassigned	Unassigned	No host prediction	No host prediction	No host prediction	No host prediction	No host prediction
Mars-3.NODE_13261_length_10246_cov_2.207155||full	Mars-3	10246	No	7	Low-quality	dsDNAphage	vOTU30838	Clustered	11067_0	Unassigned	Unassigned	Unassigned	Unassigned	Unassigned	Unassigned	Unassigned	Unassigned	Unassigned	Unassigned	No host prediction	No host prediction	No host prediction	No host prediction	No host prediction
Mars-3.NODE_13280_length_10234_cov_2.601677||full	Mars-3	10234	No	9	Low-quality	NCLDV	vOTU30839	Clustered	5348_0	Unassigned	Unassigned	Unassigned	Unassigned	Unassigned	Unassigned	Unassigned	Unassigned	Unassigned	Unassigned	No host prediction	No host prediction	No host prediction	No host prediction	No host prediction
Mars-3.NODE_13308_length_10219_cov_27.533893||full	Mars-3	10219	No	16	Low-quality	dsDNAphage	vOTU30842	Clustered	11401_0	Unassigned	Unassigned	Unassigned	Unassigned	Unassigned	Unassigned	Unassigned	Unassigned	Unassigned	Unassigned	No host prediction	No host prediction	No host prediction	No host prediction	No host prediction
Mars-3.NODE_13336_length_10197_cov_5.494157||full	Mars-3	10197	No	18	Low-quality	dsDNAphage	vOTU30843	Singleton	Unclustered	Unassigned	Unassigned	Unassigned	Unassigned	Unassigned	Unassigned	Unassigned	Unassigned	Unassigned	Unassigned	No host prediction	No host prediction	No host prediction	No host prediction	No host prediction
Mars-3.NODE_13542_length_10084_cov_1.845568||full	Mars-3	10084	No	13	Low-quality	dsDNAphage	vOTU74491	Clustered	1626_0	Unassigned	Unassigned	Unassigned	Unassigned	Unassigned	Unassigned	Unassigned	Unassigned	Unassigned	Unassigned	No host prediction	No host prediction	No host prediction	No host prediction	No host prediction
Mars-3.NODE_13575_length_10065_cov_2.649809||full	Mars-3	10065	No	7	Low-quality	dsDNAphage	vOTU30845	Clustered	10672_0	Unassigned	Unassigned	Unassigned	Unassigned	Unassigned	Unassigned	Unassigned	Unassigned	Unassigned	Unassigned	No host prediction	No host prediction	No host prediction	No host prediction	No host prediction
BatPronordMG_2.contigs.scaffold_1178_c1||0_partial	BatPronordMG_2	23734	No	25	Low-quality	dsDNAphage	vOTU31	Clustered	846_0	Unassigned	Unassigned	Unassigned	Unassigned	Unassigned	Unassigned	Unassigned	Unassigned	Unassigned	Unassigned	No host prediction	No host prediction	No host prediction	No host prediction	No host prediction
BatPronordMG_2.contigs.scaffold_479_c1||full_1	BatPronordMG_2	60040	Yes	78	Low-quality	dsDNAphage	vOTU72922	Clustered	1250_0	Unassigned	Unassigned	Unassigned	Unassigned	Unassigned	Unassigned	Unassigned	Unassigned	Unassigned	Unassigned	No host prediction	No host prediction	No host prediction	No host prediction	No host prediction
BatPronordMG_2.contigs.scaffold_600_c1||full_1	BatPronordMG_2	51307	Yes	51	Low-quality	dsDNAphage	vOTU15408	Clustered	1146_0	Unassigned	Unassigned	Unassigned	Unassigned	Unassigned	Unassigned	Unassigned	Unassigned	Unassigned	Unassigned	No host prediction	No host prediction	No host prediction	No host prediction	No host prediction
BatPronordMG_2.contigs.scaffold_829_c1||full	BatPronordMG_2	41206	No	54	Complete	NA	vOTU212	Clustered	1014_0	Unassigned	Unassigned	Unassigned	Unassigned	Unassigned	Unassigned	Unassigned	Unassigned	Unassigned	Unassigned	No host prediction	No host prediction	No host prediction	No host prediction	No host prediction
BatPronordMG_2.contigs.scaffold_868_c1||full	BatPronordMG_2	39878	No	44	High-quality	NCLDV	vOTU216	Overlap (VC_1138/VC_1451/VC_1456)	Unclustered	Unassigned	Unassigned	Unassigned	Unassigned	Unassigned	Unassigned	Unassigned	Unassigned	Unassigned	Unassigned	No host prediction	No host prediction	No host prediction	No host prediction	No host prediction
BatPronordMG_2.contigs.scaffold_1191_c1||full	BatPronordMG_2	31262	No	42	Medium-quality	dsDNAphage	vOTU38	Overlap (VC_861/VC_873)	Unclustered	Unassigned	Unassigned	Unassigned	Unassigned	Unassigned	Unassigned	Unassigned	Unassigned	Unassigned	Unassigned	No host prediction	No host prediction	No host prediction	No host prediction	No host prediction
BatPronordMG_2.contigs.scaffold_1258_c1||full_1	BatPronordMG_2	29971	Yes	37	Medium-quality	dsDNAphage	vOTU15843	Outlier	Unclustered	Unassigned	Unassigned	Unassigned	Unassigned	Unassigned	Unassigned	Unassigned	Unassigned	Unassigned	Unassigned	No host prediction	No host prediction	No host prediction	No host prediction	No host prediction
BatPronordMG_2.contigs.scaffold_1273_c1||full	BatPronordMG_2	29753	No	40	Low-quality	dsDNAphage	vOTU75030	Clustered	8269_0	Unassigned	Unassigned	Unassigned	Unassigned	Unassigned	Unassigned	Unassigned	Unassigned	Unassigned	Unassigned	No host prediction	No host prediction	No host prediction	No host prediction	No host prediction
BatPronordMG_2.contigs.scaffold_1314_c1||full	BatPronordMG_2	29093	No	38	Medium-quality	dsDNAphage	vOTU430	Overlap (VC_1233/VC_2097)	Unclustered	Unassigned	Unassigned	Unassigned	Unassigned	Unassigned	Unassigned	Unassigned	Unassigned	Unassigned	Unassigned	No host prediction	No host prediction	No host prediction	No host prediction	No host prediction
BatPronordMG_2.contigs.scaffold_1428_c1||full	BatPronordMG_2	27026	No	40	Medium-quality	NCLDV	vOTU82	Overlap (VC_867/VC_878/VC_1025)	Unclustered	Unassigned	Unassigned	Unassigned	Unassigned	Unassigned	Unassigned	Unassigned	Unassigned	Unassigned	Unassigned	No host prediction	No host prediction	No host prediction	No host prediction	No host prediction
BatPronordMG_2.contigs.scaffold_1614_c1||full	BatPronordMG_2	24384	No	37	Low-quality	dsDNAphage	vOTU109	Clustered	829_0	Unassigned	Unassigned	Unassigned	Unassigned	Unassigned	Unassigned	Unassigned	Unassigned	Unassigned	Unassigned	No host prediction	No host prediction	No host prediction	No host prediction	No host prediction
BatPronordMG_2.contigs.scaffold_1621_c1||full_1	BatPronordMG_2	24329	Yes	22	Low-quality	dsDNAphage	vOTU16157	Clustered	4794_0	Unassigned	Unassigned	Unassigned	Unassigned	Unassigned	Unassigned	Unassigned	Unassigned	Unassigned	Unassigned	No host prediction	No host prediction	No host prediction	No host prediction	No host prediction
BatPronordMG_2.contigs.scaffold_1716_c1||full	BatPronordMG_2	23176	No	24	Low-quality	NCLDV	vOTU72918	Clustered	1108_0	Unassigned	Unassigned	Unassigned	Unassigned	Unassigned	Unassigned	Unassigned	Unassigned	Unassigned	Unassigned	No host prediction	No host prediction	No host prediction	No host prediction	No host prediction
BatPronordMG_2.contigs.scaffold_1891_c1||full	BatPronordMG_2	21591	No	28	Complete	NA	vOTU120	Clustered	1117_0	Unassigned	Unassigned	Unassigned	Unassigned	Unassigned	Unassigned	Unassigned	Unassigned	Unassigned	Unassigned	No host prediction	No host prediction	No host prediction	No host prediction	No host prediction
BatPronordMG_2.contigs.scaffold_1907_c1||full_1	BatPronordMG_2	21430	Yes	22	Low-quality	dsDNAphage	vOTU507	Clustered	2084_0	Unassigned	Unassigned	Unassigned	Unassigned	Unassigned	Unassigned	Unassigned	Unassigned	Unassigned	Unassigned	No host prediction	No host prediction	No host prediction	No host prediction	No host prediction
BatPronordMG_2.contigs.scaffold_2047_c1||full	BatPronordMG_2	20382	No	23	Low-quality	dsDNAphage	vOTU76187	Overlap (VC_847/VC_851)	Unclustered	Unassigned	Unassigned	Unassigned	Unassigned	Unassigned	Unassigned	Unassigned	Unassigned	Unassigned	Unassigned	No host prediction	No host prediction	No host prediction	No host prediction	No host prediction
BatPronordMG_2.contigs.scaffold_2115_c1||full_1	BatPronordMG_2	19809	Yes	24	Low-quality	dsDNAphage	vOTU13892	Clustered	5320_0	Unassigned	Unassigned	Unassigned	Unassigned	Unassigned	Unassigned	Unassigned	Unassigned	Unassigned	Unassigned	No host prediction	No host prediction	No host prediction	No host prediction	No host prediction
BatPronordMG_2.contigs.scaffold_2126_c1||full	BatPronordMG_2	19750	No	19	Low-quality	dsDNAphage	vOTU74461	Clustered	1626_0	Unassigned	Unassigned	Unassigned	Unassigned	Unassigned	Unassigned	Unassigned	Unassigned	Unassigned	Unassigned	No host prediction	No host prediction	No host prediction	No host prediction	No host prediction
BatPronordMG_2.contigs.scaffold_971_c2||full	BatPronordMG_2	19122	No	25	Low-quality	dsDNAphage	vOTU72928	Clustered	633_1	Uroviricota	Caudoviricetes	Caudovirales	Myoviridae	Unclassified	Unassigned	Unassigned	Unassigned	Unassigned	Unassigned	No host prediction	No host prediction	No host prediction	No host prediction	No host prediction
BatPronordMG_2.contigs.scaffold_2105_c2||full	BatPronordMG_2	18970	No	39	Low-quality	dsDNAphage	vOTU75894	Outlier	Unclustered	Unassigned	Unassigned	Unassigned	Unassigned	Unassigned	Unassigned	Unassigned	Unassigned	Unassigned	Unassigned	No host prediction	No host prediction	No host prediction	No host prediction	No host prediction
BatPronordMG_2.contigs.scaffold_2398_c1||full	BatPronordMG_2	18215	No	22	High-quality	NCLDV	vOTU127	Clustered	1128_0	Unassigned	Unassigned	Unassigned	Unassigned	Unassigned	Unassigned	Unassigned	Unassigned	Unassigned	Unassigned	No host prediction	No host prediction	No host prediction	No host prediction	No host prediction
BatPronordMG_2.contigs.scaffold_2411_c1||full	BatPronordMG_2	18140	No	29	Low-quality	NCLDV	vOTU74168	Clustered	1328_0	Unassigned	Unassigned	Unassigned	Unassigned	Unassigned	Unassigned	Unassigned	Unassigned	Unassigned	Unassigned	No host prediction	No host prediction	No host prediction	No host prediction	No host prediction
BatPronordMG_2.contigs.scaffold_2432_c1||full	BatPronordMG_2	18020	No	19	Low-quality	dsDNAphage	vOTU128	Clustered	1145_0	Unassigned	Unassigned	Unassigned	Unassigned	Unassigned	Unassigned	Unassigned	Unassigned	Unassigned	Unassigned	No host prediction	No host prediction	No host prediction	No host prediction	No host prediction
BatPronordMG_2.contigs.scaffold_2490_c1||full	BatPronordMG_2	17713	No	18	Low-quality	NCLDV	vOTU130	Clustered	1155_0	Unassigned	Unassigned	Unassigned	Unassigned	Unassigned	Unassigned	Unassigned	Unassigned	Unassigned	Unassigned	No host prediction	No host prediction	No host prediction	No host prediction	No host prediction
BatPronordMG_2.contigs.scaffold_2542_c1||full	BatPronordMG_2	17470	No	25	Low-quality	dsDNAphage	vOTU132	Clustered	1163_0	Unassigned	Unassigned	Unassigned	Unassigned	Unassigned	Unassigned	Unassigned	Unassigned	Unassigned	Unassigned	No host prediction	No host prediction	No host prediction	No host prediction	No host prediction
BatPronordMG_2.contigs.scaffold_2611_c1||full	BatPronordMG_2	17169	No	28	Low-quality	dsDNAphage	vOTU134	Clustered	1170_0	Unassigned	Unassigned	Unassigned	Unassigned	Unassigned	Unassigned	Unassigned	Unassigned	Unassigned	Unassigned	No host prediction	No host prediction	No host prediction	No host prediction	No host prediction
BatPronordMG_2.contigs.scaffold_2706_c1||full	BatPronordMG_2	16754	No	29	Low-quality	dsDNAphage	vOTU135	Clustered	839_0	Unassigned	Unassigned	Unassigned	Unassigned	Unassigned	Unassigned	Unassigned	Unassigned	Unassigned	Unassigned	No host prediction	No host prediction	No host prediction	No host prediction	No host prediction
BatPronordMG_2.contigs.scaffold_1774_c1||full	BatPronordMG_2	16675	No	22	Low-quality	dsDNAphage	vOTU74155	Clustered	1204_1	Unassigned	Unassigned	Unassigned	Unassigned	Unassigned	Unassigned	Unassigned	Unassigned	Unassigned	Unassigned	No host prediction	No host prediction	No host prediction	No host prediction	No host prediction
BatPronordMG_2.contigs.scaffold_2820_c1||full	BatPronordMG_2	16259	No	25	Low-quality	NCLDV	vOTU6126	Clustered	5404_0	Unassigned	Unassigned	Unassigned	Unassigned	Unassigned	Unassigned	Unassigned	Unassigned	Unassigned	Unassigned	No host prediction	No host prediction	No host prediction	No host prediction	No host prediction
BatPronordMG_2.contigs.scaffold_2932_c1||full	BatPronordMG_2	15772	No	20	Low-quality	lavidaviridae	vOTU14186	Clustered	1325_0	Unassigned	Unassigned	Unassigned	Unassigned	Unassigned	Unassigned	Unassigned	Unassigned	Unassigned	Unassigned	No host prediction	No host prediction	No host prediction	No host prediction	No host prediction
BatPronordMG_2.contigs.scaffold_3068_c1||full	BatPronordMG_2	15228	No	14	Low-quality	dsDNAphage	vOTU138	Outlier	Unclustered	Unassigned	Unassigned	Unassigned	Unassigned	Unassigned	Unassigned	Unassigned	Unassigned	Unassigned	Unassigned	No host prediction	No host prediction	No host prediction	No host prediction	No host prediction
BatPronordMG_2.contigs.scaffold_3136_c1||full	BatPronordMG_2	14999	No	14	Low-quality	NCLDV	vOTU75003	Clustered	1155_0	Unassigned	Unassigned	Unassigned	Unassigned	Unassigned	Unassigned	Unassigned	Unassigned	Unassigned	Unassigned	No host prediction	No host prediction	No host prediction	No host prediction	No host prediction
BatPronordMG_2.contigs.scaffold_3184_c1||full	BatPronordMG_2	14854	No	14	Low-quality	NCLDV	vOTU75434	Clustered	2029_0	Unassigned	Unassigned	Unassigned	Unassigned	Unassigned	Unassigned	Unassigned	Unassigned	Unassigned	Unassigned	No host prediction	No host prediction	No host prediction	No host prediction	No host prediction
BatPronordMG_2.contigs.scaffold_3322_c1||full	BatPronordMG_2	14350	No	22	Low-quality	dsDNAphage	vOTU10010	Overlap (VC_1204/VC_1207)	Unclustered	Unassigned	Unassigned	Unassigned	Unassigned	Unassigned	Unassigned	Unassigned	Unassigned	Unassigned	Unassigned	No host prediction	No host prediction	No host prediction	No host prediction	No host prediction
BatPronordMG_2.contigs.scaffold_3333_c1||full	BatPronordMG_2	14317	No	19	Low-quality	dsDNAphage	vOTU146	Clustered	1217_0	Unassigned	Unassigned	Unassigned	Unassigned	Unassigned	Unassigned	Unassigned	Unassigned	Unassigned	Unassigned	No host prediction	No host prediction	No host prediction	No host prediction	No host prediction
BatPronordMG_2.contigs.scaffold_3393_c1||full	BatPronordMG_2	14145	No	17	Low-quality	dsDNAphage	vOTU147	Clustered	1219_0	Unassigned	Unassigned	Unassigned	Unassigned	Unassigned	Unassigned	Unassigned	Unassigned	Unassigned	Unassigned	No host prediction	No host prediction	No host prediction	No host prediction	No host prediction
BatPronordMG_2.contigs.scaffold_2803_c2||full	BatPronordMG_2	13969	No	24	Low-quality	dsDNAphage	vOTU72919	Clustered	1027_0	Unassigned	Unassigned	Unassigned	Unassigned	Unassigned	Unassigned	Unassigned	Unassigned	Unassigned	Unassigned	No host prediction	No host prediction	No host prediction	No host prediction	No host prediction
BatPronordMG_2.contigs.scaffold_971_c3||full	BatPronordMG_2	13851	No	19	Low-quality	dsDNAphage	vOTU72929	Clustered	1506_0	Unassigned	Unassigned	Unassigned	Unassigned	Unassigned	Unassigned	Unassigned	Unassigned	Unassigned	Unassigned	No host prediction	No host prediction	No host prediction	No host prediction	No host prediction
BatPronordMG_2.contigs.scaffold_3599_c1||full	BatPronordMG_2	13576	No	19	Low-quality	dsDNAphage	vOTU579	Overlap (VC_867/VC_1028)	Unclustered	Unassigned	Unassigned	Unassigned	Unassigned	Unassigned	Unassigned	Unassigned	Unassigned	Unassigned	Unassigned	No host prediction	No host prediction	No host prediction	No host prediction	No host prediction
BatPronordMG_2.contigs.scaffold_3610_c1||full	BatPronordMG_2	13554	No	14	Low-quality	NCLDV	vOTU150	Clustered	1222_0	Unassigned	Unassigned	Unassigned	Unassigned	Unassigned	Unassigned	Unassigned	Unassigned	Unassigned	Unassigned	No host prediction	No host prediction	No host prediction	No host prediction	No host prediction
BatPronordMG_2.contigs.scaffold_3778_c1||full	BatPronordMG_2	13162	No	6	Low-quality	dsDNAphage	vOTU14105	Clustered	1986_0	Unassigned	Unassigned	Unassigned	Unassigned	Unassigned	Unassigned	Unassigned	Unassigned	Unassigned	Unassigned	No host prediction	No host prediction	No host prediction	No host prediction	No host prediction
BatPronordMG_2.contigs.scaffold_3816_c1||full	BatPronordMG_2	13068	No	19	Low-quality	dsDNAphage	vOTU73558	Clustered	1226_0	Unassigned	Unassigned	Unassigned	Unassigned	Unassigned	Unassigned	Unassigned	Unassigned	Unassigned	Unassigned	No host prediction	No host prediction	No host prediction	No host prediction	No host prediction
BatPronordMG_2.contigs.scaffold_3917_c1||full	BatPronordMG_2	12849	No	11	Low-quality	NCLDV	vOTU154	Clustered	1227_0	Unassigned	Unassigned	Unassigned	Unassigned	Unassigned	Unassigned	Unassigned	Unassigned	Unassigned	Unassigned	No host prediction	No host prediction	No host prediction	No host prediction	No host prediction
BatPronordMG_2.contigs.scaffold_4017_c1||full	BatPronordMG_2	12683	No	14	Low-quality	dsDNAphage	vOTU72920	Clustered	1230_0	Unassigned	Unassigned	Unassigned	Unassigned	Unassigned	Unassigned	Unassigned	Unassigned	Unassigned	Unassigned	No host prediction	No host prediction	No host prediction	No host prediction	No host prediction
BatPronordMG_2.contigs.scaffold_4071_c1||full	BatPronordMG_2	12563	No	26	Low-quality	dsDNAphage	vOTU63451	Clustered	8882_0	Unassigned	Unassigned	Unassigned	Unassigned	Unassigned	Unassigned	Unassigned	Unassigned	Unassigned	Unassigned	No host prediction	No host prediction	No host prediction	No host prediction	No host prediction
BatPronordMG_2.contigs.scaffold_1328_c1||full	BatPronordMG_2	12206	No	12	Low-quality	NCLDV	vOTU57	Clustered	972_0	Unassigned	Unassigned	Unassigned	Unassigned	Unassigned	Unassigned	Unassigned	Unassigned	Unassigned	Unassigned	No host prediction	No host prediction	No host prediction	No host prediction	No host prediction
BatPronordMG_2.contigs.scaffold_4348_c1||full	BatPronordMG_2	12037	No	13	Low-quality	NCLDV	vOTU72921	Clustered	1237_0	Unassigned	Unassigned	Unassigned	Unassigned	Unassigned	Unassigned	Unassigned	Unassigned	Unassigned	Unassigned	No host prediction	No host prediction	No host prediction	No host prediction	No host prediction
BatPronordMG_2.contigs.scaffold_4487_c1||full	BatPronordMG_2	11784	No	14	Low-quality	dsDNAphage	vOTU614	Clustered	819_2	Unassigned	Unassigned	Unassigned	Unassigned	Unassigned	Unassigned	Unassigned	Unassigned	Unassigned	Unassigned	No host prediction	No host prediction	No host prediction	No host prediction	No host prediction
BatPronordMG_2.contigs.scaffold_4503_c1||full	BatPronordMG_2	11761	No	16	Low-quality	dsDNAphage	vOTU159	Clustered	839_0	Unassigned	Unassigned	Unassigned	Unassigned	Unassigned	Unassigned	Unassigned	Unassigned	Unassigned	Unassigned	No host prediction	No host prediction	No host prediction	No host prediction	No host prediction
BatPronordMG_2.contigs.scaffold_4597_c1||full	BatPronordMG_2	11607	No	20	Low-quality	dsDNAphage	vOTU76914	Overlap (VC_1204/VC_1205)	Unclustered	Unassigned	Unassigned	Unassigned	Unassigned	Unassigned	Unassigned	Unassigned	Unassigned	Unassigned	Unassigned	No host prediction	No host prediction	No host prediction	No host prediction	No host prediction
BatPronordMG_2.contigs.scaffold_4948_c1||full	BatPronordMG_2	11111	No	11	Low-quality	NCLDV	vOTU167	Clustered	1278_0	Unassigned	Unassigned	Unassigned	Unassigned	Unassigned	Unassigned	Unassigned	Unassigned	Unassigned	Unassigned	No host prediction	No host prediction	No host prediction	No host prediction	No host prediction
BatPronordMG_2.contigs.scaffold_5005_c1||full	BatPronordMG_2	11027	No	11	Low-quality	NCLDV	vOTU10866	Singleton	Unclustered	Unassigned	Unassigned	Unassigned	Unassigned	Unassigned	Unassigned	Unassigned	Unassigned	Unassigned	Unassigned	Proteobacteria	Alphaproteobacteria	Hyphomicrobiales	No host prediction	No host prediction
BatPronordMG_2.contigs.scaffold_3988_c2||full	BatPronordMG_2	10830	No	13	Low-quality	lavidaviridae	vOTU155	Clustered	1229_0	Unassigned	Unassigned	Unassigned	Unassigned	Unassigned	Unassigned	Unassigned	Unassigned	Unassigned	Unassigned	No host prediction	No host prediction	No host prediction	No host prediction	No host prediction
BatPronordMG_2.contigs.scaffold_5268_c1||full	BatPronordMG_2	10702	No	24	Low-quality	dsDNAphage	vOTU73558	Clustered	1226_0	Unassigned	Unassigned	Unassigned	Unassigned	Unassigned	Unassigned	Unassigned	Unassigned	Unassigned	Unassigned	No host prediction	No host prediction	No host prediction	No host prediction	No host prediction
BatPronordMG_2.contigs.scaffold_5398_c1||full	BatPronordMG_2	10559	No	16	Low-quality	dsDNAphage	vOTU2298	Clustered	1519_0	Unassigned	Unassigned	Unassigned	Unassigned	Unassigned	Unassigned	Unassigned	Unassigned	Unassigned	Unassigned	No host prediction	No host prediction	No host prediction	No host prediction	No host prediction
BatPronordMG_2.contigs.scaffold_5528_c1||full	BatPronordMG_2	10425	No	7	Low-quality	lavidaviridae	vOTU177	Singleton	Unclustered	Unassigned	Unassigned	Unassigned	Unassigned	Unassigned	Unassigned	Unassigned	Unassigned	Unassigned	Unassigned	No host prediction	No host prediction	No host prediction	No host prediction	No host prediction
BatPronordMG_2.contigs.scaffold_5580_c1||full	BatPronordMG_2	10361	No	13	Low-quality	NCLDV	vOTU72533	Clustered	802_0	Unassigned	Unassigned	Unassigned	Unassigned	Unassigned	Unassigned	Unassigned	Unassigned	Unassigned	Unassigned	No host prediction	No host prediction	No host prediction	No host prediction	No host prediction
BatPronordMG_2.contigs.scaffold_5598_c1||full_1	BatPronordMG_2	10341	Yes	9	Low-quality	NA	vOTU73535	Clustered	6115_0	Unassigned	Unassigned	Unassigned	Unassigned	Unassigned	Unassigned	Unassigned	Unassigned	Unassigned	Unassigned	No host prediction	No host prediction	No host prediction	No host prediction	No host prediction
BatPronordMG_2.contigs.scaffold_5706_c1||full_1	BatPronordMG_2	10238	Yes	29	Low-quality	dsDNAphage	vOTU180	Outlier	Unclustered	Unassigned	Unassigned	Unassigned	Unassigned	Unassigned	Unassigned	Unassigned	Unassigned	Unassigned	Unassigned	No host prediction	No host prediction	No host prediction	No host prediction	No host prediction
BatPronordMG_2.contigs.scaffold_5756_c1||full	BatPronordMG_2	10176	No	15	Low-quality	NA	vOTU181	Outlier	Unclustered	Unassigned	Unassigned	Unassigned	Unassigned	Unassigned	Unassigned	Unassigned	Unassigned	Unassigned	Unassigned	No host prediction	No host prediction	No host prediction	No host prediction	No host prediction
BatPronordMG_2.contigs.scaffold_5763_c1||full	BatPronordMG_2	10167	No	20	Low-quality	NCLDV	vOTU182	Clustered	1315_0	Unassigned	Unassigned	Unassigned	Unassigned	Unassigned	Unassigned	Unassigned	Unassigned	Unassigned	Unassigned	No host prediction	No host prediction	No host prediction	No host prediction	No host prediction
ButProsudMG_2.contigs.scaffold_285_c1||full	ButProsudMG_2	49377	No	41	Low-quality	dsDNAphage	vOTU752	Clustered	1987_0	Unassigned	Unassigned	Unassigned	Unassigned	Unassigned	Unassigned	Unassigned	Unassigned	Unassigned	Unassigned	No host prediction	No host prediction	No host prediction	No host prediction	No host prediction
ButProsudMG_2.contigs.scaffold_300_c1||full_1	ButProsudMG_2	47221	Yes	37	Low-quality	NA	vOTU75434	Clustered	2029_0	Unassigned	Unassigned	Unassigned	Unassigned	Unassigned	Unassigned	Unassigned	Unassigned	Unassigned	Unassigned	No host prediction	No host prediction	No host prediction	No host prediction	No host prediction
ButProsudMG_2.contigs.scaffold_427_c1||full	ButProsudMG_2	32249	No	27	High-quality	lavidaviridae	vOTU287	Clustered	1627_0	Unassigned	Unassigned	Unassigned	Unassigned	Unassigned	Unassigned	Unassigned	Unassigned	Unassigned	Unassigned	No host prediction	No host prediction	No host prediction	No host prediction	No host prediction
ButProsudMG_2.contigs.scaffold_438_c1||full	ButProsudMG_2	31623	No	35	Medium-quality	NCLDV	vOTU74689	Clustered	2616_0	Unassigned	Unassigned	Unassigned	Unassigned	Unassigned	Unassigned	Unassigned	Unassigned	Unassigned	Unassigned	No host prediction	No host prediction	No host prediction	No host prediction	No host prediction
ButProsudMG_2.contigs.scaffold_519_c1||full	ButProsudMG_2	27349	No	37	Low-quality	dsDNAphage	vOTU75030	Clustered	8269_0	Unassigned	Unassigned	Unassigned	Unassigned	Unassigned	Unassigned	Unassigned	Unassigned	Unassigned	Unassigned	No host prediction	No host prediction	No host prediction	No host prediction	No host prediction
ButProsudMG_2.contigs.scaffold_754_c1||full	ButProsudMG_2	21569	No	31	Low-quality	dsDNAphage	vOTU768	Clustered	819_2	Unassigned	Unassigned	Unassigned	Unassigned	Unassigned	Unassigned	Unassigned	Unassigned	Unassigned	Unassigned	No host prediction	No host prediction	No host prediction	No host prediction	No host prediction
ButProsudMG_2.contigs.scaffold_1152_c1||full	ButProsudMG_2	16148	No	24	Low-quality	dsDNAphage	vOTU244	Clustered	1539_0	Unassigned	Unassigned	Unassigned	Unassigned	Unassigned	Unassigned	Unassigned	Unassigned	Unassigned	Unassigned	No host prediction	No host prediction	No host prediction	No host prediction	No host prediction
ButProsudMG_2.contigs.scaffold_1203_c1||full	ButProsudMG_2	15724	No	20	Low-quality	lavidaviridae	vOTU14186	Clustered	1325_0	Unassigned	Unassigned	Unassigned	Unassigned	Unassigned	Unassigned	Unassigned	Unassigned	Unassigned	Unassigned	No host prediction	No host prediction	No host prediction	No host prediction	No host prediction
ButProsudMG_2.contigs.scaffold_1166_c2||full	ButProsudMG_2	14526	No	16	Low-quality	NCLDV	vOTU795	Overlap (VC_2545/VC_2546/VC_2547/VC_2548)	Unclustered	Unassigned	Unassigned	Unassigned	Unassigned	Unassigned	Unassigned	Unassigned	Unassigned	Unassigned	Unassigned	No host prediction	No host prediction	No host prediction	No host prediction	No host prediction
ButProsudMG_2.contigs.scaffold_1373_c1||full	ButProsudMG_2	14504	No	20	High-quality	dsDNAphage	vOTU246	Singleton	Unclustered	Unassigned	Unassigned	Unassigned	Unassigned	Unassigned	Unassigned	Unassigned	Unassigned	Unassigned	Unassigned	No host prediction	No host prediction	No host prediction	No host prediction	No host prediction
ButProsudMG_2.contigs.scaffold_1425_c1||full	ButProsudMG_2	14137	No	24	Low-quality	dsDNAphage	vOTU247	Overlap (VC_1546/VC_1547)	Unclustered	Unassigned	Unassigned	Unassigned	Unassigned	Unassigned	Unassigned	Unassigned	Unassigned	Unassigned	Unassigned	No host prediction	No host prediction	No host prediction	No host prediction	No host prediction
ButProsudMG_2.contigs.scaffold_1514_c1||full	ButProsudMG_2	13655	No	16	Low-quality	dsDNAphage	vOTU364	Clustered	794_0	Unassigned	Unassigned	Unassigned	Unassigned	Unassigned	Unassigned	Unassigned	Unassigned	Unassigned	Unassigned	No host prediction	No host prediction	No host prediction	No host prediction	No host prediction
ButProsudMG_2.contigs.scaffold_1706_c1||full	ButProsudMG_2	12810	No	21	Low-quality	dsDNAphage	vOTU76914	Overlap (VC_1204/VC_1205)	Unclustered	Unassigned	Unassigned	Unassigned	Unassigned	Unassigned	Unassigned	Unassigned	Unassigned	Unassigned	Unassigned	No host prediction	No host prediction	No host prediction	No host prediction	No host prediction
ButProsudMG_2.contigs.scaffold_1935_c1||full	ButProsudMG_2	11940	No	20	Low-quality	dsDNAphage	vOTU253	Clustered	992_0	Unassigned	Unassigned	Unassigned	Unassigned	Unassigned	Unassigned	Unassigned	Unassigned	Unassigned	Unassigned	No host prediction	No host prediction	No host prediction	No host prediction	No host prediction
ButProsudMG_2.contigs.scaffold_2282_c1||full	ButProsudMG_2	10911	No	13	Low-quality	dsDNAphage	vOTU259	Clustered	820_0	Unassigned	Unassigned	Unassigned	Unassigned	Unassigned	Unassigned	Unassigned	Unassigned	Unassigned	Unassigned	No host prediction	No host prediction	No host prediction	No host prediction	No host prediction
ButProsudMG_2.contigs.scaffold_2384_c1||full	ButProsudMG_2	10622	No	18	Low-quality	NA	vOTU789	Clustered	1060_0	Unassigned	Unassigned	Unassigned	Unassigned	Unassigned	Unassigned	Unassigned	Unassigned	Unassigned	Unassigned	No host prediction	No host prediction	No host prediction	No host prediction	No host prediction
ButProsudMG_2.contigs.scaffold_2500_c1||full	ButProsudMG_2	10371	No	16	Low-quality	lavidaviridae	vOTU262	Clustered	1584_0	Unassigned	Unassigned	Unassigned	Unassigned	Unassigned	Unassigned	Unassigned	Unassigned	Unassigned	Unassigned	No host prediction	No host prediction	No host prediction	No host prediction	No host prediction
ButProsudMG_2.contigs.scaffold_2538_c1||full	ButProsudMG_2	10286	No	13	Low-quality	lavidaviridae	vOTU18682	Clustered	1326_0	Unassigned	Unassigned	Unassigned	Unassigned	Unassigned	Unassigned	Unassigned	Unassigned	Unassigned	Unassigned	No host prediction	No host prediction	No host prediction	No host prediction	No host prediction
FICUS_Selbmann_12.scaffold_328_c2||full	FICUS_Selbmann_12	25177	No	45	Low-quality	dsDNAphage	vOTU441	Clustered	1071_0	Unassigned	Unassigned	Unassigned	Unassigned	Unassigned	Unassigned	Unassigned	Unassigned	Unassigned	Unassigned	No host prediction	No host prediction	No host prediction	No host prediction	No host prediction
FICUS_Selbmann_12.scaffold_516_c1||full	FICUS_Selbmann_12	16342	No	17	Low-quality	dsDNAphage	vOTU74460	Clustered	1204_1	Unassigned	Unassigned	Unassigned	Unassigned	Unassigned	Unassigned	Unassigned	Unassigned	Unassigned	Unassigned	No host prediction	No host prediction	No host prediction	No host prediction	No host prediction
FICUS_Selbmann_12.scaffold_607_c1||full	FICUS_Selbmann_12	13961	No	21	Low-quality	NCLDV	vOTU555	Clustered	2293_0	Unassigned	Unassigned	Unassigned	Unassigned	Unassigned	Unassigned	Unassigned	Unassigned	Unassigned	Unassigned	No host prediction	No host prediction	No host prediction	No host prediction	No host prediction
FICUS_Selbmann_12.scaffold_698_c1||full	FICUS_Selbmann_12	12521	No	13	Low-quality	dsDNAphage	vOTU150	Clustered	1222_0	Unassigned	Unassigned	Unassigned	Unassigned	Unassigned	Unassigned	Unassigned	Unassigned	Unassigned	Unassigned	No host prediction	No host prediction	No host prediction	No host prediction	No host prediction
FICUS_Selbmann_12.scaffold_714_c1||full	FICUS_Selbmann_12	12373	No	14	Low-quality	dsDNAphage	vOTU74143	Clustered	1626_0	Unassigned	Unassigned	Unassigned	Unassigned	Unassigned	Unassigned	Unassigned	Unassigned	Unassigned	Unassigned	No host prediction	No host prediction	No host prediction	No host prediction	No host prediction
FICUS_Selbmann_12.scaffold_856_c1||full	FICUS_Selbmann_12	10906	No	15	Low-quality	NCLDV	vOTU75657	Clustered	7868_0	Unassigned	Unassigned	Unassigned	Unassigned	Unassigned	Unassigned	Unassigned	Unassigned	Unassigned	Unassigned	No host prediction	No host prediction	No host prediction	No host prediction	No host prediction
FICUS_Selbmann_12.scaffold_860_c1||full	FICUS_Selbmann_12	10881	No	14	Low-quality	lavidaviridae	vOTU558	Clustered	2299_0	Unassigned	Unassigned	Unassigned	Unassigned	Unassigned	Unassigned	Unassigned	Unassigned	Unassigned	Unassigned	No host prediction	No host prediction	No host prediction	No host prediction	No host prediction
FICUS_Selbmann_12.scaffold_889_c1||full	FICUS_Selbmann_12	10636	No	20	Low-quality	dsDNAphage	vOTU560	Overlap (VC_1204/VC_1205)	Unclustered	Unassigned	Unassigned	Unassigned	Unassigned	Unassigned	Unassigned	Unassigned	Unassigned	Unassigned	Unassigned	No host prediction	No host prediction	No host prediction	No host prediction	No host prediction
FICUS_Selbmann_12.scaffold_971_c1||full	FICUS_Selbmann_12	10094	No	18	Low-quality	dsDNAphage	vOTU109	Clustered	829_0	Unassigned	Unassigned	Unassigned	Unassigned	Unassigned	Unassigned	Unassigned	Unassigned	Unassigned	Unassigned	No host prediction	No host prediction	No host prediction	No host prediction	No host prediction
FICUS_Selbmann_12.scaffold_977_c1||full	FICUS_Selbmann_12	10081	No	15	Low-quality	dsDNAphage	vOTU181	Outlier	Unclustered	Unassigned	Unassigned	Unassigned	Unassigned	Unassigned	Unassigned	Unassigned	Unassigned	Unassigned	Unassigned	No host prediction	No host prediction	No host prediction	No host prediction	No host prediction
FICUS_Selbmann_11.scaffold_90_c1||0_partial_1	FICUS_Selbmann_11	108611	Yes	137	Medium-quality	dsDNAphage	vOTU24379	Clustered	8618_0	Unassigned	Unassigned	Unassigned	Unassigned	Unassigned	Unassigned	Unassigned	Unassigned	Unassigned	Unassigned	No host prediction	No host prediction	No host prediction	No host prediction	No host prediction
FICUS_Selbmann_11.scaffold_290_c1||0_partial	FICUS_Selbmann_11	11997	No	20	Low-quality	dsDNAphage	vOTU399	Clustered	1389_0	Unassigned	Unassigned	Unassigned	Unassigned	Unassigned	Unassigned	Unassigned	Unassigned	Unassigned	Unassigned	No host prediction	No host prediction	No host prediction	No host prediction	No host prediction
FICUS_Selbmann_11.scaffold_339_c1||0_partial	FICUS_Selbmann_11	18530	No	17	Low-quality	dsDNAphage	vOTU59112	Clustered	2503_0	Unassigned	Unassigned	Unassigned	Unassigned	Unassigned	Unassigned	Unassigned	Unassigned	Unassigned	Unassigned	Bacteroidetes	Sphingobacteriia	Sphingobacteriales	Sphingobacteriaceae	Mucilaginibacter
FICUS_Selbmann_11.scaffold_666_c1||0_partial_1	FICUS_Selbmann_11	17201	Yes	22	Low-quality	dsDNAphage	vOTU483	Clustered	1393_0	Unassigned	Unassigned	Unassigned	Unassigned	Unassigned	Unassigned	Unassigned	Unassigned	Unassigned	Unassigned	No host prediction	No host prediction	No host prediction	No host prediction	No host prediction
FICUS_Selbmann_11.scaffold_791_c1||0_partial	FICUS_Selbmann_11	14317	No	21	Low-quality	dsDNAphage	vOTU14349	Clustered	1511_0	Unassigned	Unassigned	Unassigned	Unassigned	Unassigned	Unassigned	Unassigned	Unassigned	Unassigned	Unassigned	No host prediction	No host prediction	No host prediction	No host prediction	No host prediction
FICUS_Selbmann_11.scaffold_1014_c1||0_partial_1	FICUS_Selbmann_11	15852	Yes	22	Low-quality	dsDNAphage	vOTU355	Clustered	821_0	Unassigned	Unassigned	Unassigned	Unassigned	Unassigned	Unassigned	Unassigned	Unassigned	Unassigned	Unassigned	No host prediction	No host prediction	No host prediction	No host prediction	No host prediction
FICUS_Selbmann_11.scaffold_319_c1||full	FICUS_Selbmann_11	64985	No	40	Medium-quality	NA	vOTU405	Overlap (VC_2026/VC_2030)	Unclustered	Unassigned	Unassigned	Unassigned	Unassigned	Unassigned	Unassigned	Unassigned	Unassigned	Unassigned	Unassigned	No host prediction	No host prediction	No host prediction	No host prediction	No host prediction
FICUS_Selbmann_11.scaffold_356_c1||full	FICUS_Selbmann_11	58912	No	67	Low-quality	dsDNAphage	vOTU420	Overlap (VC_1988/VC_2067)	Unclustered	Unassigned	Unassigned	Unassigned	Unassigned	Unassigned	Unassigned	Unassigned	Unassigned	Unassigned	Unassigned	No host prediction	No host prediction	No host prediction	No host prediction	No host prediction
FICUS_Selbmann_11.scaffold_392_c1||full_1	FICUS_Selbmann_11	52119	Yes	69	Medium-quality	dsDNAphage	vOTU430	Overlap (VC_1233/VC_2097)	Unclustered	Unassigned	Unassigned	Unassigned	Unassigned	Unassigned	Unassigned	Unassigned	Unassigned	Unassigned	Unassigned	No host prediction	No host prediction	No host prediction	No host prediction	No host prediction
FICUS_Selbmann_11.scaffold_460_c1||full_1	FICUS_Selbmann_11	43059	Yes	69	Low-quality	dsDNAphage	vOTU441	Clustered	1071_0	Unassigned	Unassigned	Unassigned	Unassigned	Unassigned	Unassigned	Unassigned	Unassigned	Unassigned	Unassigned	No host prediction	No host prediction	No host prediction	No host prediction	No host prediction
FICUS_Selbmann_11.scaffold_538_c1||full	FICUS_Selbmann_11	36670	No	52	Low-quality	dsDNAphage	vOTU459	Overlap (VC_867/VC_1025)	Unclustered	Unassigned	Unassigned	Unassigned	Unassigned	Unassigned	Unassigned	Unassigned	Unassigned	Unassigned	Unassigned	No host prediction	No host prediction	No host prediction	No host prediction	No host prediction
FICUS_Selbmann_11.scaffold_688_c1||full	FICUS_Selbmann_11	29775	No	42	Low-quality	dsDNAphage	vOTU488	Overlap (VC_1251/VC_1253)	Unclustered	Unassigned	Unassigned	Unassigned	Unassigned	Unassigned	Unassigned	Unassigned	Unassigned	Unassigned	Unassigned	No host prediction	No host prediction	No host prediction	No host prediction	No host prediction
FICUS_Selbmann_11.scaffold_689_c1||full_1	FICUS_Selbmann_11	29721	Yes	21	Low-quality	dsDNAphage	vOTU489	Clustered	2225_0	Unassigned	Unassigned	Unassigned	Unassigned	Unassigned	Unassigned	Unassigned	Unassigned	Unassigned	Unassigned	No host prediction	No host prediction	No host prediction	No host prediction	No host prediction
FICUS_Selbmann_11.scaffold_704_c1||full	FICUS_Selbmann_11	28010	No	37	Medium-quality	dsDNAphage	vOTU492	Clustered	1146_0	Unassigned	Unassigned	Unassigned	Unassigned	Unassigned	Unassigned	Unassigned	Unassigned	Unassigned	Unassigned	No host prediction	No host prediction	No host prediction	No host prediction	No host prediction
FICUS_Selbmann_11.scaffold_751_c1||full	FICUS_Selbmann_11	27808	No	34	Low-quality	dsDNAphage	vOTU16403	Clustered	1250_0	Unassigned	Unassigned	Unassigned	Unassigned	Unassigned	Unassigned	Unassigned	Unassigned	Unassigned	Unassigned	No host prediction	No host prediction	No host prediction	No host prediction	No host prediction
FICUS_Selbmann_11.scaffold_773_c1||full_1	FICUS_Selbmann_11	27232	Yes	28	Low-quality	dsDNAphage	vOTU507	Clustered	2084_0	Unassigned	Unassigned	Unassigned	Unassigned	Unassigned	Unassigned	Unassigned	Unassigned	Unassigned	Unassigned	No host prediction	No host prediction	No host prediction	No host prediction	No host prediction
FICUS_Selbmann_11.scaffold_796_c1||full	FICUS_Selbmann_11	26673	No	40	Medium-quality	dsDNAphage	vOTU512	Clustered	1395_0	Unassigned	Unassigned	Unassigned	Unassigned	Unassigned	Unassigned	Unassigned	Unassigned	Unassigned	Unassigned	No host prediction	No host prediction	No host prediction	No host prediction	No host prediction
FICUS_Selbmann_11.scaffold_852_c1||full_1	FICUS_Selbmann_11	24982	Yes	30	Low-quality	dsDNAphage	vOTU12070	Clustered	1226_0	Unassigned	Unassigned	Unassigned	Unassigned	Unassigned	Unassigned	Unassigned	Unassigned	Unassigned	Unassigned	No host prediction	No host prediction	No host prediction	No host prediction	No host prediction
FICUS_Selbmann_11.scaffold_947_c1||full	FICUS_Selbmann_11	23143	No	20	High-quality	NCLDV	vOTU526	Overlap (VC_1450/VC_1455)	Unclustered	Unassigned	Unassigned	Unassigned	Unassigned	Unassigned	Unassigned	Unassigned	Unassigned	Unassigned	Unassigned	No host prediction	No host prediction	No host prediction	No host prediction	No host prediction
FICUS_Selbmann_11.scaffold_1061_c1||full_1	FICUS_Selbmann_11	20968	Yes	21	Low-quality	dsDNAphage	vOTU74105	Clustered	1385_0	Unassigned	Unassigned	Unassigned	Unassigned	Unassigned	Unassigned	Unassigned	Unassigned	Unassigned	Unassigned	No host prediction	No host prediction	No host prediction	No host prediction	No host prediction
FICUS_Selbmann_11.scaffold_1078_c1||full_1	FICUS_Selbmann_11	20754	Yes	52	Low-quality	dsDNAphage	vOTU356	Outlier	Unclustered	Unassigned	Unassigned	Unassigned	Unassigned	Unassigned	Unassigned	Unassigned	Unassigned	Unassigned	Unassigned	No host prediction	No host prediction	No host prediction	No host prediction	No host prediction
FICUS_Selbmann_11.scaffold_1093_c1||full	FICUS_Selbmann_11	20610	No	31	Low-quality	dsDNAphage	vOTU357	Overlap (VC_1088/VC_1198/VC_2385)	Unclustered	Unassigned	Unassigned	Unassigned	Unassigned	Unassigned	Unassigned	Unassigned	Unassigned	Unassigned	Unassigned	No host prediction	No host prediction	No host prediction	No host prediction	No host prediction
FICUS_Selbmann_11.scaffold_1308_c1||full_1	FICUS_Selbmann_11	18144	Yes	22	Low-quality	dsDNAphage	vOTU15714	Clustered	969_0	Unassigned	Unassigned	Unassigned	Unassigned	Unassigned	Unassigned	Unassigned	Unassigned	Unassigned	Unassigned	No host prediction	No host prediction	No host prediction	No host prediction	No host prediction
FICUS_Selbmann_11.scaffold_1315_c1||full	FICUS_Selbmann_11	18113	No	21	Low-quality	dsDNAphage	vOTU74460	Clustered	1204_1	Unassigned	Unassigned	Unassigned	Unassigned	Unassigned	Unassigned	Unassigned	Unassigned	Unassigned	Unassigned	No host prediction	No host prediction	No host prediction	No host prediction	No host prediction
FICUS_Selbmann_11.scaffold_1386_c1||full	FICUS_Selbmann_11	17474	No	19	Low-quality	dsDNAphage	vOTU16175	Overlap (VC_971/VC_1390)	Unclustered	Unassigned	Unassigned	Unassigned	Unassigned	Unassigned	Unassigned	Unassigned	Unassigned	Unassigned	Unassigned	No host prediction	No host prediction	No host prediction	No host prediction	No host prediction
FICUS_Selbmann_11.scaffold_1242_c2||full	FICUS_Selbmann_11	17090	No	22	Low-quality	dsDNAphage	vOTU359	Clustered	1928_0	Unassigned	Unassigned	Unassigned	Unassigned	Unassigned	Unassigned	Unassigned	Unassigned	Unassigned	Unassigned	No host prediction	No host prediction	No host prediction	No host prediction	No host prediction
FICUS_Selbmann_11.scaffold_1492_c1||full_1	FICUS_Selbmann_11	16650	Yes	20	Low-quality	dsDNAphage	vOTU72931	Clustered	1230_0	Unassigned	Unassigned	Unassigned	Unassigned	Unassigned	Unassigned	Unassigned	Unassigned	Unassigned	Unassigned	No host prediction	No host prediction	No host prediction	No host prediction	No host prediction
FICUS_Selbmann_11.scaffold_1534_c1||full	FICUS_Selbmann_11	16368	No	34	Low-quality	dsDNAphage	vOTU363	Overlap (VC_867/VC_878/VC_1025)	Unclustered	Unassigned	Unassigned	Unassigned	Unassigned	Unassigned	Unassigned	Unassigned	Unassigned	Unassigned	Unassigned	No host prediction	No host prediction	No host prediction	No host prediction	No host prediction
FICUS_Selbmann_11.scaffold_1551_c1||full	FICUS_Selbmann_11	16219	No	20	Low-quality	dsDNAphage	vOTU364	Clustered	794_0	Unassigned	Unassigned	Unassigned	Unassigned	Unassigned	Unassigned	Unassigned	Unassigned	Unassigned	Unassigned	No host prediction	No host prediction	No host prediction	No host prediction	No host prediction
FICUS_Selbmann_11.scaffold_1608_c1||full	FICUS_Selbmann_11	15844	No	40	Low-quality	dsDNAphage	vOTU365	Outlier	Unclustered	Unassigned	Unassigned	Unassigned	Unassigned	Unassigned	Unassigned	Unassigned	Unassigned	Unassigned	Unassigned	No host prediction	No host prediction	No host prediction	No host prediction	No host prediction
FICUS_Selbmann_11.scaffold_671_c2||full	FICUS_Selbmann_11	15521	No	27	Low-quality	dsDNAphage	vOTU484	Clustered	1170_0	Unassigned	Unassigned	Unassigned	Unassigned	Unassigned	Unassigned	Unassigned	Unassigned	Unassigned	Unassigned	No host prediction	No host prediction	No host prediction	No host prediction	No host prediction
FICUS_Selbmann_11.scaffold_1664_c1||full	FICUS_Selbmann_11	15494	No	15	Low-quality	dsDNAphage	vOTU591	Overlap (VC_1073/VC_1076)	Unclustered	Unassigned	Unassigned	Unassigned	Unassigned	Unassigned	Unassigned	Unassigned	Unassigned	Unassigned	Unassigned	No host prediction	No host prediction	No host prediction	No host prediction	No host prediction
FICUS_Selbmann_11.scaffold_1744_c1||full	FICUS_Selbmann_11	15000	No	21	Low-quality	NCLDV	vOTU368	Clustered	794_0	Unassigned	Unassigned	Unassigned	Unassigned	Unassigned	Unassigned	Unassigned	Unassigned	Unassigned	Unassigned	No host prediction	No host prediction	No host prediction	No host prediction	No host prediction
FICUS_Selbmann_11.scaffold_1777_c1||full	FICUS_Selbmann_11	14826	No	24	Low-quality	dsDNAphage	vOTU369	Clustered	1509_0	Unassigned	Unassigned	Unassigned	Unassigned	Unassigned	Unassigned	Unassigned	Unassigned	Unassigned	Unassigned	No host prediction	No host prediction	No host prediction	No host prediction	No host prediction
FICUS_Selbmann_11.scaffold_1785_c1||full	FICUS_Selbmann_11	14787	No	29	Low-quality	dsDNAphage	vOTU370	Outlier	Unclustered	Unassigned	Unassigned	Unassigned	Unassigned	Unassigned	Unassigned	Unassigned	Unassigned	Unassigned	Unassigned	No host prediction	No host prediction	No host prediction	No host prediction	No host prediction
FICUS_Selbmann_11.scaffold_1786_c1||full	FICUS_Selbmann_11	14780	No	16	Low-quality	dsDNAphage	vOTU371	Clustered	1249_0	Unassigned	Unassigned	Unassigned	Unassigned	Unassigned	Unassigned	Unassigned	Unassigned	Unassigned	Unassigned	No host prediction	No host prediction	No host prediction	No host prediction	No host prediction
FICUS_Selbmann_11.scaffold_2016_c1||full	FICUS_Selbmann_11	13639	No	26	Low-quality	dsDNAphage	vOTU375	Outlier	Unclustered	Unassigned	Unassigned	Unassigned	Unassigned	Unassigned	Unassigned	Unassigned	Unassigned	Unassigned	Unassigned	No host prediction	No host prediction	No host prediction	No host prediction	No host prediction
FICUS_Selbmann_11.scaffold_2056_c1||full	FICUS_Selbmann_11	13460	No	20	Low-quality	NCLDV	vOTU74168	Clustered	1328_0	Unassigned	Unassigned	Unassigned	Unassigned	Unassigned	Unassigned	Unassigned	Unassigned	Unassigned	Unassigned	No host prediction	No host prediction	No host prediction	No host prediction	No host prediction
FICUS_Selbmann_11.scaffold_2109_c1||full	FICUS_Selbmann_11	13262	No	23	Low-quality	dsDNAphage	vOTU73750	Clustered	1381_0	Unassigned	Unassigned	Unassigned	Unassigned	Unassigned	Unassigned	Unassigned	Unassigned	Unassigned	Unassigned	No host prediction	No host prediction	No host prediction	No host prediction	No host prediction
FICUS_Selbmann_11.scaffold_2179_c1||full	FICUS_Selbmann_11	12934	No	12	Low-quality	dsDNAphage	vOTU74461	Clustered	1626_0	Unassigned	Unassigned	Unassigned	Unassigned	Unassigned	Unassigned	Unassigned	Unassigned	Unassigned	Unassigned	No host prediction	No host prediction	No host prediction	No host prediction	No host prediction
FICUS_Selbmann_11.scaffold_2239_c1||full	FICUS_Selbmann_11	12713	No	11	Low-quality	NCLDV	vOTU381	Clustered	1981_0	Unassigned	Unassigned	Unassigned	Unassigned	Unassigned	Unassigned	Unassigned	Unassigned	Unassigned	Unassigned	No host prediction	No host prediction	No host prediction	No host prediction	No host prediction
FICUS_Selbmann_11.scaffold_2272_c1||full	FICUS_Selbmann_11	12561	No	16	Low-quality	dsDNAphage	vOTU383	Clustered	1986_0	Unassigned	Unassigned	Unassigned	Unassigned	Unassigned	Unassigned	Unassigned	Unassigned	Unassigned	Unassigned	No host prediction	No host prediction	No host prediction	No host prediction	No host prediction
FICUS_Selbmann_11.scaffold_2337_c1||full	FICUS_Selbmann_11	12316	No	23	Low-quality	lavidaviridae	vOTU386	Clustered	1992_0	Unassigned	Unassigned	Unassigned	Unassigned	Unassigned	Unassigned	Unassigned	Unassigned	Unassigned	Unassigned	No host prediction	No host prediction	No host prediction	No host prediction	No host prediction
FICUS_Selbmann_11.scaffold_2405_c1||full	FICUS_Selbmann_11	12038	No	24	Low-quality	dsDNAphage	vOTU73558	Clustered	1226_0	Unassigned	Unassigned	Unassigned	Unassigned	Unassigned	Unassigned	Unassigned	Unassigned	Unassigned	Unassigned	No host prediction	No host prediction	No host prediction	No host prediction	No host prediction
FICUS_Selbmann_11.scaffold_2710_c1||full	FICUS_Selbmann_11	11132	No	11	Low-quality	lavidaviridae	vOTU395	Clustered	2003_0	Unassigned	Unassigned	Unassigned	Unassigned	Unassigned	Unassigned	Unassigned	Unassigned	Unassigned	Unassigned	No host prediction	No host prediction	No host prediction	No host prediction	No host prediction
FICUS_Selbmann_11.scaffold_2893_c1||full	FICUS_Selbmann_11	10664	No	19	Low-quality	NCLDV	vOTU398	Clustered	778_0	Unassigned	Unassigned	Unassigned	Unassigned	Unassigned	Unassigned	Unassigned	Unassigned	Unassigned	Unassigned	No host prediction	No host prediction	No host prediction	No host prediction	No host prediction
FICUS_Selbmann_11.scaffold_2897_c1||full	FICUS_Selbmann_11	10658	No	16	Low-quality	dsDNAphage	vOTU17722	Clustered	1217_0	Unassigned	Unassigned	Unassigned	Unassigned	Unassigned	Unassigned	Unassigned	Unassigned	Unassigned	Unassigned	No host prediction	No host prediction	No host prediction	No host prediction	No host prediction
FICUS_Selbmann_11.scaffold_2363_c1||full	FICUS_Selbmann_11	10153	No	9	Low-quality	dsDNAphage	vOTU387	Outlier	Unclustered	Unassigned	Unassigned	Unassigned	Unassigned	Unassigned	Unassigned	Unassigned	Unassigned	Unassigned	Unassigned	No host prediction	No host prediction	No host prediction	No host prediction	No host prediction
FICUS_Selbmann_14.scaffold_83_c1||0_partial	FICUS_Selbmann_14	17588	No	26	Low-quality	dsDNAphage	vOTU791	Outlier	Unclustered	Unassigned	Unassigned	Unassigned	Unassigned	Unassigned	Unassigned	Unassigned	Unassigned	Unassigned	Unassigned	No host prediction	No host prediction	No host prediction	No host prediction	No host prediction
FICUS_Selbmann_14.scaffold_182_c1||full	FICUS_Selbmann_14	49463	No	43	Low-quality	dsDNAphage	vOTU752	Clustered	1987_0	Unassigned	Unassigned	Unassigned	Unassigned	Unassigned	Unassigned	Unassigned	Unassigned	Unassigned	Unassigned	No host prediction	No host prediction	No host prediction	No host prediction	No host prediction
FICUS_Selbmann_14.scaffold_222_c1||full	FICUS_Selbmann_14	45403	No	35	Low-quality	NCLDV	vOTU75434	Clustered	2029_0	Unassigned	Unassigned	Unassigned	Unassigned	Unassigned	Unassigned	Unassigned	Unassigned	Unassigned	Unassigned	No host prediction	No host prediction	No host prediction	No host prediction	No host prediction
FICUS_Selbmann_14.scaffold_297_c1||full	FICUS_Selbmann_14	39002	No	70	Medium-quality	dsDNAphage	vOTU768	Clustered	819_2	Unassigned	Unassigned	Unassigned	Unassigned	Unassigned	Unassigned	Unassigned	Unassigned	Unassigned	Unassigned	No host prediction	No host prediction	No host prediction	No host prediction	No host prediction
FICUS_Selbmann_14.scaffold_314_c1||full_1	FICUS_Selbmann_14	37677	Yes	40	Medium-quality	NCLDV	vOTU772	Clustered	2616_0	Unassigned	Unassigned	Unassigned	Unassigned	Unassigned	Unassigned	Unassigned	Unassigned	Unassigned	Unassigned	No host prediction	No host prediction	No host prediction	No host prediction	No host prediction
FICUS_Selbmann_14.scaffold_929_c1||full_1	FICUS_Selbmann_14	17519	Yes	10	Low-quality	NA	vOTU13481	Clustered	2791_0	Unassigned	Unassigned	Unassigned	Unassigned	Unassigned	Unassigned	Unassigned	Unassigned	Unassigned	Unassigned	No host prediction	No host prediction	No host prediction	No host prediction	No host prediction
FICUS_Selbmann_14.scaffold_930_c1||full	FICUS_Selbmann_14	17516	No	26	Low-quality	dsDNAphage	vOTU792	Clustered	2635_0	Unassigned	Unassigned	Unassigned	Unassigned	Unassigned	Unassigned	Unassigned	Unassigned	Unassigned	Unassigned	No host prediction	No host prediction	No host prediction	No host prediction	No host prediction
FICUS_Selbmann_14.scaffold_977_c1||full	FICUS_Selbmann_14	16707	No	19	Low-quality	NCLDV	vOTU795	Overlap (VC_2545/VC_2546/VC_2547/VC_2548)	Unclustered	Unassigned	Unassigned	Unassigned	Unassigned	Unassigned	Unassigned	Unassigned	Unassigned	Unassigned	Unassigned	No host prediction	No host prediction	No host prediction	No host prediction	No host prediction
FICUS_Selbmann_14.scaffold_448_c1||full	FICUS_Selbmann_14	10663	No	18	Low-quality	NA	vOTU789	Clustered	1060_0	Unassigned	Unassigned	Unassigned	Unassigned	Unassigned	Unassigned	Unassigned	Unassigned	Unassigned	Unassigned	No host prediction	No host prediction	No host prediction	No host prediction	No host prediction
FICUS_Selbmann_13.scaffold_19_c1||0_partial	FICUS_Selbmann_13	12154	No	11	Low-quality	dsDNAphage	vOTU19562	Clustered	2778_0	Unassigned	Unassigned	Unassigned	Unassigned	Unassigned	Unassigned	Unassigned	Unassigned	Unassigned	Unassigned	No host prediction	No host prediction	No host prediction	No host prediction	No host prediction
FICUS_Selbmann_13.scaffold_24_c1||0_partial	FICUS_Selbmann_13	28577	No	18	Low-quality	dsDNAphage	vOTU596	Clustered	2365_0	Unassigned	Unassigned	Unassigned	Unassigned	Unassigned	Unassigned	Unassigned	Unassigned	Unassigned	Unassigned	No host prediction	No host prediction	No host prediction	No host prediction	No host prediction
FICUS_Selbmann_13.scaffold_42_c1||0_partial_1	FICUS_Selbmann_13	37309	Yes	53	Low-quality	dsDNAphage	vOTU8528	Clustered	1151_1	Unassigned	Unassigned	Unassigned	Unassigned	Unassigned	Unassigned	Unassigned	Unassigned	Unassigned	Unassigned	No host prediction	No host prediction	No host prediction	No host prediction	No host prediction
FICUS_Selbmann_13.scaffold_109_c1||0_partial	FICUS_Selbmann_13	11997	No	20	Low-quality	dsDNAphage	vOTU399	Clustered	1389_0	Unassigned	Unassigned	Unassigned	Unassigned	Unassigned	Unassigned	Unassigned	Unassigned	Unassigned	Unassigned	No host prediction	No host prediction	No host prediction	No host prediction	No host prediction
FICUS_Selbmann_13.scaffold_636_c1||0_partial_1	FICUS_Selbmann_13	17201	Yes	22	Low-quality	dsDNAphage	vOTU483	Clustered	1393_0	Unassigned	Unassigned	Unassigned	Unassigned	Unassigned	Unassigned	Unassigned	Unassigned	Unassigned	Unassigned	No host prediction	No host prediction	No host prediction	No host prediction	No host prediction
FICUS_Selbmann_13.scaffold_945_c1||0_partial	FICUS_Selbmann_13	14162	No	22	Low-quality	dsDNAphage	vOTU731	Clustered	2576_0	Unassigned	Unassigned	Unassigned	Unassigned	Unassigned	Unassigned	Unassigned	Unassigned	Unassigned	Unassigned	No host prediction	No host prediction	No host prediction	No host prediction	No host prediction
FICUS_Selbmann_13.scaffold_13_c3||full	FICUS_Selbmann_13	87093	No	124	Low-quality	dsDNAphage	vOTU73190	Clustered/Singleton	1445_2	Unassigned	Unassigned	Unassigned	Unassigned	Unassigned	Unassigned	Unassigned	Unassigned	Unassigned	Unassigned	No host prediction	No host prediction	No host prediction	No host prediction	No host prediction
FICUS_Selbmann_13.scaffold_118_c1||full_1	FICUS_Selbmann_13	69621	Yes	91	Medium-quality	dsDNAphage	vOTU8511	Clustered	1071_0	Unassigned	Unassigned	Unassigned	Unassigned	Unassigned	Unassigned	Unassigned	Unassigned	Unassigned	Unassigned	No host prediction	No host prediction	No host prediction	No host prediction	No host prediction
FICUS_Selbmann_13.scaffold_136_c1||full_1	FICUS_Selbmann_13	66008	Yes	90	Medium-quality	dsDNAphage	vOTU582	Clustered	845_0	Unassigned	Unassigned	Unassigned	Unassigned	Unassigned	Unassigned	Unassigned	Unassigned	Unassigned	Unassigned	No host prediction	No host prediction	No host prediction	No host prediction	No host prediction
FICUS_Selbmann_13.scaffold_13_c4||full	FICUS_Selbmann_13	55829	No	83	Low-quality	NCLDV	vOTU73190	Clustered/Singleton	1445_2	Unassigned	Unassigned	Unassigned	Unassigned	Unassigned	Unassigned	Unassigned	Unassigned	Unassigned	Unassigned	No host prediction	No host prediction	No host prediction	No host prediction	No host prediction
FICUS_Selbmann_13.scaffold_223_c1||full_1	FICUS_Selbmann_13	52119	Yes	69	Medium-quality	dsDNAphage	vOTU430	Overlap (VC_1233/VC_2097)	Unclustered	Unassigned	Unassigned	Unassigned	Unassigned	Unassigned	Unassigned	Unassigned	Unassigned	Unassigned	Unassigned	No host prediction	No host prediction	No host prediction	No host prediction	No host prediction
FICUS_Selbmann_13.scaffold_257_c1||full	FICUS_Selbmann_13	48703	No	53	Medium-quality	dsDNAphage	vOTU601	Clustered	2367_0	Unassigned	Unassigned	Unassigned	Unassigned	Unassigned	Unassigned	Unassigned	Unassigned	Unassigned	Unassigned	Proteobacteria	Alphaproteobacteria	No host prediction	No host prediction	No host prediction
FICUS_Selbmann_13.scaffold_282_c1||full	FICUS_Selbmann_13	46907	No	65	High-quality	dsDNAphage	vOTU606	Clustered	1016_0	Unassigned	Unassigned	Unassigned	Unassigned	Unassigned	Unassigned	Unassigned	Unassigned	Unassigned	Unassigned	No host prediction	No host prediction	No host prediction	No host prediction	No host prediction
FICUS_Selbmann_13.scaffold_293_c1||full	FICUS_Selbmann_13	46191	No	78	Medium-quality	dsDNAphage	vOTU614	Clustered	819_2	Unassigned	Unassigned	Unassigned	Unassigned	Unassigned	Unassigned	Unassigned	Unassigned	Unassigned	Unassigned	No host prediction	No host prediction	No host prediction	No host prediction	No host prediction
FICUS_Selbmann_13.scaffold_404_c1||full	FICUS_Selbmann_13	39316	No	52	Complete	NA	vOTU633	Overlap (VC_861/VC_873)	Unclustered	Unassigned	Unassigned	Unassigned	Unassigned	Unassigned	Unassigned	Unassigned	Unassigned	Unassigned	Unassigned	No host prediction	No host prediction	No host prediction	No host prediction	No host prediction
FICUS_Selbmann_13.scaffold_405_c1||full	FICUS_Selbmann_13	39226	No	41	Medium-quality	dsDNAphage	vOTU1275	Clustered	845_1	Unassigned	Unassigned	Unassigned	Unassigned	Unassigned	Unassigned	Unassigned	Unassigned	Unassigned	Unassigned	No host prediction	No host prediction	No host prediction	No host prediction	No host prediction
FICUS_Selbmann_13.scaffold_13_c1||full	FICUS_Selbmann_13	37017	No	47	Low-quality	dsDNAphage	vOTU5794	Clustered	1492_0	Unassigned	Unassigned	Unassigned	Unassigned	Unassigned	Unassigned	Unassigned	Unassigned	Unassigned	Unassigned	No host prediction	No host prediction	No host prediction	No host prediction	No host prediction
FICUS_Selbmann_13.scaffold_521_c1||full	FICUS_Selbmann_13	34493	No	51	High-quality	dsDNAphage	vOTU651	Clustered	861_0	Unassigned	Unassigned	Unassigned	Unassigned	Unassigned	Unassigned	Unassigned	Unassigned	Unassigned	Unassigned	No host prediction	No host prediction	No host prediction	No host prediction	No host prediction
FICUS_Selbmann_13.scaffold_525_c1||full	FICUS_Selbmann_13	34380	No	30	Low-quality	dsDNAphage	vOTU72936	Clustered	1987_0	Unassigned	Unassigned	Unassigned	Unassigned	Unassigned	Unassigned	Unassigned	Unassigned	Unassigned	Unassigned	No host prediction	No host prediction	No host prediction	No host prediction	No host prediction
FICUS_Selbmann_13.scaffold_536_c1||full	FICUS_Selbmann_13	33953	No	28	High-quality	NCLDV	vOTU657	Outlier	Unclustered	Unassigned	Unassigned	Unassigned	Unassigned	Unassigned	Unassigned	Unassigned	Unassigned	Unassigned	Unassigned	No host prediction	No host prediction	No host prediction	No host prediction	No host prediction
FICUS_Selbmann_13.scaffold_784_c1||full	FICUS_Selbmann_13	27314	No	39	Medium-quality	dsDNAphage	vOTU700	Clustered	1014_0	Unassigned	Unassigned	Unassigned	Unassigned	Unassigned	Unassigned	Unassigned	Unassigned	Unassigned	Unassigned	No host prediction	No host prediction	No host prediction	No host prediction	No host prediction
FICUS_Selbmann_13.scaffold_786_c1||full_1	FICUS_Selbmann_13	27271	Yes	36	Low-quality	dsDNAphage	vOTU702	Overlap (VC_824/VC_1069)	Unclustered	Unassigned	Unassigned	Unassigned	Unassigned	Unassigned	Unassigned	Unassigned	Unassigned	Unassigned	Unassigned	No host prediction	No host prediction	No host prediction	No host prediction	No host prediction
FICUS_Selbmann_13.scaffold_788_c1||full_1	FICUS_Selbmann_13	27232	Yes	28	Low-quality	dsDNAphage	vOTU507	Clustered	2084_0	Unassigned	Unassigned	Unassigned	Unassigned	Unassigned	Unassigned	Unassigned	Unassigned	Unassigned	Unassigned	No host prediction	No host prediction	No host prediction	No host prediction	No host prediction
FICUS_Selbmann_13.scaffold_829_c1||full	FICUS_Selbmann_13	26618	No	40	Medium-quality	dsDNAphage	vOTU512	Clustered	1395_0	Unassigned	Unassigned	Unassigned	Unassigned	Unassigned	Unassigned	Unassigned	Unassigned	Unassigned	Unassigned	No host prediction	No host prediction	No host prediction	No host prediction	No host prediction
FICUS_Selbmann_13.scaffold_13_c2||full	FICUS_Selbmann_13	24388	No	29	Low-quality	dsDNAphage	vOTU73190	Clustered/Singleton	1445_2	Unassigned	Unassigned	Unassigned	Unassigned	Unassigned	Unassigned	Unassigned	Unassigned	Unassigned	Unassigned	No host prediction	No host prediction	No host prediction	No host prediction	No host prediction
FICUS_Selbmann_13.scaffold_1073_c1||full	FICUS_Selbmann_13	22902	No	29	Low-quality	dsDNAphage	vOTU575	Overlap (VC_2324/VC_2327)	Unclustered	Unassigned	Unassigned	Unassigned	Unassigned	Unassigned	Unassigned	Unassigned	Unassigned	Unassigned	Unassigned	No host prediction	No host prediction	No host prediction	No host prediction	No host prediction
FICUS_Selbmann_13.scaffold_1153_c1||full_1	FICUS_Selbmann_13	21884	Yes	52	Low-quality	dsDNAphage	vOTU356	Outlier	Unclustered	Unassigned	Unassigned	Unassigned	Unassigned	Unassigned	Unassigned	Unassigned	Unassigned	Unassigned	Unassigned	No host prediction	No host prediction	No host prediction	No host prediction	No host prediction
FICUS_Selbmann_13.scaffold_1213_c1||full	FICUS_Selbmann_13	21251	No	24	High-quality	lavidaviridae	vOTU576	Clustered	1127_0	Unassigned	Unassigned	Unassigned	Unassigned	Unassigned	Unassigned	Unassigned	Unassigned	Unassigned	Unassigned	No host prediction	No host prediction	No host prediction	No host prediction	No host prediction
FICUS_Selbmann_13.scaffold_1251_c1||full	FICUS_Selbmann_13	20810	No	29	Low-quality	dsDNAphage	vOTU75703	Clustered	1145_0	Unassigned	Unassigned	Unassigned	Unassigned	Unassigned	Unassigned	Unassigned	Unassigned	Unassigned	Unassigned	No host prediction	No host prediction	No host prediction	No host prediction	No host prediction
FICUS_Selbmann_13.scaffold_1296_c1||full	FICUS_Selbmann_13	20324	No	30	Medium-quality	NCLDV	vOTU579	Overlap (VC_867/VC_1028)	Unclustered	Unassigned	Unassigned	Unassigned	Unassigned	Unassigned	Unassigned	Unassigned	Unassigned	Unassigned	Unassigned	No host prediction	No host prediction	No host prediction	No host prediction	No host prediction
FICUS_Selbmann_13.scaffold_1534_c1||full_1	FICUS_Selbmann_13	18144	Yes	22	Low-quality	dsDNAphage	vOTU15714	Clustered	969_0	Unassigned	Unassigned	Unassigned	Unassigned	Unassigned	Unassigned	Unassigned	Unassigned	Unassigned	Unassigned	No host prediction	No host prediction	No host prediction	No host prediction	No host prediction
FICUS_Selbmann_13.scaffold_1628_c1||full	FICUS_Selbmann_13	17474	No	19	Low-quality	dsDNAphage	vOTU16175	Overlap (VC_971/VC_1390)	Unclustered	Unassigned	Unassigned	Unassigned	Unassigned	Unassigned	Unassigned	Unassigned	Unassigned	Unassigned	Unassigned	No host prediction	No host prediction	No host prediction	No host prediction	No host prediction
FICUS_Selbmann_13.scaffold_1632_c1||full	FICUS_Selbmann_13	17452	No	19	Low-quality	NCLDV	vOTU584	Clustered	2337_0	Unassigned	Unassigned	Unassigned	Unassigned	Unassigned	Unassigned	Unassigned	Unassigned	Unassigned	Unassigned	No host prediction	No host prediction	No host prediction	No host prediction	No host prediction
FICUS_Selbmann_13.scaffold_1696_c1||full	FICUS_Selbmann_13	17006	No	11	Low-quality	lavidaviridae	vOTU62080	Overlap (VC_770/VC_1049)	Unclustered	Unassigned	Unassigned	Unassigned	Unassigned	Unassigned	Unassigned	Unassigned	Unassigned	Unassigned	Unassigned	No host prediction	No host prediction	No host prediction	No host prediction	No host prediction
FICUS_Selbmann_13.scaffold_1713_c1||full	FICUS_Selbmann_13	16912	No	25	Low-quality	dsDNAphage	vOTU8462	Clustered	992_0	Unassigned	Unassigned	Unassigned	Unassigned	Unassigned	Unassigned	Unassigned	Unassigned	Unassigned	Unassigned	No host prediction	No host prediction	No host prediction	No host prediction	No host prediction
FICUS_Selbmann_13.scaffold_1767_c1||full_1	FICUS_Selbmann_13	16650	Yes	20	Low-quality	dsDNAphage	vOTU72931	Clustered	1230_0	Unassigned	Unassigned	Unassigned	Unassigned	Unassigned	Unassigned	Unassigned	Unassigned	Unassigned	Unassigned	No host prediction	No host prediction	No host prediction	No host prediction	No host prediction
FICUS_Selbmann_13.scaffold_1817_c1||full	FICUS_Selbmann_13	16435	No	15	Low-quality	NCLDV	vOTU587	Clustered	2347_0	Unassigned	Unassigned	Unassigned	Unassigned	Unassigned	Unassigned	Unassigned	Unassigned	Unassigned	Unassigned	No host prediction	No host prediction	No host prediction	No host prediction	No host prediction
FICUS_Selbmann_13.scaffold_1819_c1||full	FICUS_Selbmann_13	16434	No	20	Low-quality	dsDNAphage	vOTU3005	Outlier	Unclustered	Unassigned	Unassigned	Unassigned	Unassigned	Unassigned	Unassigned	Unassigned	Unassigned	Unassigned	Unassigned	No host prediction	No host prediction	No host prediction	No host prediction	No host prediction
FICUS_Selbmann_13.scaffold_1865_c1||full	FICUS_Selbmann_13	16198	No	20	Low-quality	dsDNAphage	vOTU364	Clustered	794_0	Unassigned	Unassigned	Unassigned	Unassigned	Unassigned	Unassigned	Unassigned	Unassigned	Unassigned	Unassigned	No host prediction	No host prediction	No host prediction	No host prediction	No host prediction
FICUS_Selbmann_13.scaffold_1890_c1||full	FICUS_Selbmann_13	16103	No	17	Low-quality	dsDNAphage	vOTU591	Overlap (VC_1073/VC_1076)	Unclustered	Unassigned	Unassigned	Unassigned	Unassigned	Unassigned	Unassigned	Unassigned	Unassigned	Unassigned	Unassigned	No host prediction	No host prediction	No host prediction	No host prediction	No host prediction
FICUS_Selbmann_13.scaffold_2087_c1||full	FICUS_Selbmann_13	14877	No	25	Low-quality	dsDNAphage	vOTU592	Outlier	Unclustered	Unassigned	Unassigned	Unassigned	Unassigned	Unassigned	Unassigned	Unassigned	Unassigned	Unassigned	Unassigned	No host prediction	No host prediction	No host prediction	No host prediction	No host prediction
FICUS_Selbmann_13.scaffold_2104_c1||full	FICUS_Selbmann_13	14791	No	27	Medium-quality	dsDNAphage	vOTU593	Clustered	2354_0	Unassigned	Unassigned	Unassigned	Unassigned	Unassigned	Unassigned	Unassigned	Unassigned	Unassigned	Unassigned	No host prediction	No host prediction	No host prediction	No host prediction	No host prediction
FICUS_Selbmann_13.scaffold_2378_c1||full	FICUS_Selbmann_13	13702	No	18	Low-quality	dsDNAphage	vOTU595	Clustered	777_0	Unassigned	Unassigned	Unassigned	Unassigned	Unassigned	Unassigned	Unassigned	Unassigned	Unassigned	Unassigned	No host prediction	No host prediction	No host prediction	No host prediction	No host prediction
FICUS_Selbmann_13.scaffold_2407_c1||full	FICUS_Selbmann_13	13590	No	18	Low-quality	NCLDV	vOTU597	Clustered	2361_0	Unassigned	Unassigned	Unassigned	Unassigned	Unassigned	Unassigned	Unassigned	Unassigned	Unassigned	Unassigned	No host prediction	No host prediction	No host prediction	No host prediction	No host prediction
FICUS_Selbmann_13.scaffold_2616_c1||full	FICUS_Selbmann_13	12857	No	27	Low-quality	dsDNAphage	vOTU603	Clustered	1267_0	Unassigned	Unassigned	Unassigned	Unassigned	Unassigned	Unassigned	Unassigned	Unassigned	Unassigned	Unassigned	No host prediction	No host prediction	No host prediction	No host prediction	No host prediction
FICUS_Selbmann_13.scaffold_2918_c1||full	FICUS_Selbmann_13	11909	No	31	Low-quality	dsDNAphage	vOTU613	Outlier	Unclustered	Unassigned	Unassigned	Unassigned	Unassigned	Unassigned	Unassigned	Unassigned	Unassigned	Unassigned	Unassigned	No host prediction	No host prediction	No host prediction	No host prediction	No host prediction
FICUS_Selbmann_13.scaffold_3011_c1||full	FICUS_Selbmann_13	11637	No	16	Low-quality	dsDNAphage	vOTU8895	Clustered	1192_0	Unassigned	Unassigned	Unassigned	Unassigned	Unassigned	Unassigned	Unassigned	Unassigned	Unassigned	Unassigned	No host prediction	No host prediction	No host prediction	No host prediction	No host prediction
FICUS_Selbmann_13.scaffold_3062_c1||full	FICUS_Selbmann_13	11519	No	8	Low-quality	dsDNAphage	vOTU616	Clustered	1475_0	Unassigned	Unassigned	Unassigned	Unassigned	Unassigned	Unassigned	Unassigned	Unassigned	Unassigned	Unassigned	No host prediction	No host prediction	No host prediction	No host prediction	No host prediction
FICUS_Selbmann_13.scaffold_3189_c1||full	FICUS_Selbmann_13	11214	No	15	Low-quality	dsDNAphage	vOTU1242	Clustered	1145_0	Unassigned	Unassigned	Unassigned	Unassigned	Unassigned	Unassigned	Unassigned	Unassigned	Unassigned	Unassigned	No host prediction	No host prediction	No host prediction	No host prediction	No host prediction
FICUS_Selbmann_13.scaffold_3432_c1||full	FICUS_Selbmann_13	10743	No	13	Low-quality	NCLDV	vOTU622	Clustered	2407_0	Unassigned	Unassigned	Unassigned	Unassigned	Unassigned	Unassigned	Unassigned	Unassigned	Unassigned	Unassigned	No host prediction	No host prediction	No host prediction	No host prediction	No host prediction
FICUS_Selbmann_13.scaffold_3457_c1||full	FICUS_Selbmann_13	10677	No	11	Low-quality	dsDNAphage	vOTU8745	Overlap (VC_2394/VC_2978)	Unclustered	Unassigned	Unassigned	Unassigned	Unassigned	Unassigned	Unassigned	Unassigned	Unassigned	Unassigned	Unassigned	No host prediction	No host prediction	No host prediction	No host prediction	No host prediction
FICUS_Selbmann_13.scaffold_3480_c1||full	FICUS_Selbmann_13	10628	No	11	Low-quality	NCLDV	vOTU623	Clustered	2409_0	Unassigned	Unassigned	Unassigned	Unassigned	Unassigned	Unassigned	Unassigned	Unassigned	Unassigned	Unassigned	No host prediction	No host prediction	No host prediction	No host prediction	No host prediction
FICUS_Selbmann_13.scaffold_3649_c1||full	FICUS_Selbmann_13	10275	No	18	Low-quality	dsDNAphage	vOTU626	Clustered	1305_0	Unassigned	Unassigned	Unassigned	Unassigned	Unassigned	Unassigned	Unassigned	Unassigned	Unassigned	Unassigned	No host prediction	No host prediction	No host prediction	No host prediction	No host prediction
FICUS_Selbmann_13.scaffold_3701_c1||full	FICUS_Selbmann_13	10189	No	12	Low-quality	NCLDV	vOTU627	Overlap (VC_1360/VC_1378)	Unclustered	Unassigned	Unassigned	Unassigned	Unassigned	Unassigned	Unassigned	Unassigned	Unassigned	Unassigned	Unassigned	No host prediction	No host prediction	No host prediction	No host prediction	No host prediction
FICUS_Selbmann_13.scaffold_3711_c1||full	FICUS_Selbmann_13	10175	No	13	Low-quality	NCLDV	vOTU628	Clustered	1350_0	Unassigned	Unassigned	Unassigned	Unassigned	Unassigned	Unassigned	Unassigned	Unassigned	Unassigned	Unassigned	No host prediction	No host prediction	No host prediction	No host prediction	No host prediction
FICUS_Selbmann_13.scaffold_3757_c1||full	FICUS_Selbmann_13	10094	No	19	Low-quality	dsDNAphage	vOTU22555	Clustered	1305_0	Unassigned	Unassigned	Unassigned	Unassigned	Unassigned	Unassigned	Unassigned	Unassigned	Unassigned	Unassigned	No host prediction	No host prediction	No host prediction	No host prediction	No host prediction
FICUS_Selbmann_13.scaffold_3779_c1||full	FICUS_Selbmann_13	10060	No	18	Low-quality	dsDNAphage	vOTU629	Clustered	1060_0	Unassigned	Unassigned	Unassigned	Unassigned	Unassigned	Unassigned	Unassigned	Unassigned	Unassigned	Unassigned	No host prediction	No host prediction	No host prediction	No host prediction	No host prediction
FICUS_Selbmann_76.scaffold_18_c1||0_partial	FICUS_Selbmann_76	12032	No	12	Low-quality	dsDNAphage	vOTU75585	Clustered	2778_0	Unassigned	Unassigned	Unassigned	Unassigned	Unassigned	Unassigned	Unassigned	Unassigned	Unassigned	Unassigned	No host prediction	No host prediction	No host prediction	No host prediction	No host prediction
FICUS_Selbmann_76.scaffold_862_c1||0_partial_1	FICUS_Selbmann_76	19255	Yes	20	Low-quality	NA	vOTU69669	Overlap (VC_857/VC_860)	Unclustered	Unassigned	Unassigned	Unassigned	Unassigned	Unassigned	Unassigned	Unassigned	Unassigned	Unassigned	Unassigned	Proteobacteria	Alphaproteobacteria	Hyphomicrobiales	Lichenihabitantaceae	Lichenihabitans
FICUS_Selbmann_76.scaffold_847_c2||0_partial	FICUS_Selbmann_76	13429	No	17	Low-quality	dsDNAphage	vOTU12715	Clustered	5870_0	Unassigned	Unassigned	Unassigned	Unassigned	Unassigned	Unassigned	Unassigned	Unassigned	Unassigned	Unassigned	No host prediction	No host prediction	No host prediction	No host prediction	No host prediction
FICUS_Selbmann_76.scaffold_3077_c1||0_partial	FICUS_Selbmann_76	15550	No	6	Low-quality	dsDNAphage	vOTU12661	Clustered	8401_0	Unassigned	Unassigned	Unassigned	Unassigned	Unassigned	Unassigned	Unassigned	Unassigned	Unassigned	Unassigned	No host prediction	No host prediction	No host prediction	No host prediction	No host prediction
FICUS_Selbmann_76.scaffold_4857_c2||0_partial	FICUS_Selbmann_76	11754	No	16	Low-quality	dsDNAphage	vOTU12676	Clustered	5320_0	Unassigned	Unassigned	Unassigned	Unassigned	Unassigned	Unassigned	Unassigned	Unassigned	Unassigned	Unassigned	No host prediction	No host prediction	No host prediction	No host prediction	No host prediction
FICUS_Selbmann_76.scaffold_1256_c1||full	FICUS_Selbmann_76	43552	No	61	Medium-quality	dsDNAphage	vOTU12272	Clustered	8319_0	Unassigned	Unassigned	Unassigned	Unassigned	Unassigned	Unassigned	Unassigned	Unassigned	Unassigned	Unassigned	No host prediction	No host prediction	No host prediction	No host prediction	No host prediction
FICUS_Selbmann_76.scaffold_1446_c1||full	FICUS_Selbmann_76	40783	No	42	Low-quality	dsDNAphage	vOTU16138	Overlap (VC_3924/VC_4950/VC_7422)	Unclustered	Unassigned	Unassigned	Unassigned	Unassigned	Unassigned	Unassigned	Unassigned	Unassigned	Unassigned	Unassigned	No host prediction	No host prediction	No host prediction	No host prediction	No host prediction
FICUS_Selbmann_76.scaffold_2349_c1||full	FICUS_Selbmann_76	31216	No	31	Low-quality	NCLDV	vOTU12538	Clustered	5031_0	Unassigned	Unassigned	Unassigned	Unassigned	Unassigned	Unassigned	Unassigned	Unassigned	Unassigned	Unassigned	No host prediction	No host prediction	No host prediction	No host prediction	No host prediction
FICUS_Selbmann_76.scaffold_2577_c1||full	FICUS_Selbmann_76	29528	No	34	Low-quality	dsDNAphage	vOTU12604	Clustered	570_0	Unassigned	Unassigned	Unassigned	Unassigned	Unassigned	Unassigned	Unassigned	Unassigned	Unassigned	Unassigned	No host prediction	No host prediction	No host prediction	No host prediction	No host prediction
FICUS_Selbmann_76.scaffold_2578_c1||full	FICUS_Selbmann_76	29519	No	44	Medium-quality	dsDNAphage	vOTU12605	Clustered	569_0	Uroviricota	Caudoviricetes	Caudovirales	Myoviridae	Unclassified	Unassigned	Unassigned	Unassigned	Unassigned	Unassigned	No host prediction	No host prediction	No host prediction	No host prediction	No host prediction
FICUS_Selbmann_76.scaffold_2595_c1||full	FICUS_Selbmann_76	29346	No	33	Low-quality	dsDNAphage	vOTU14714	Overlap (VC_2812/VC_2813/VC_6132)	Unclustered	Unassigned	Unassigned	Unassigned	Unassigned	Unassigned	Unassigned	Unassigned	Unassigned	Unassigned	Unassigned	No host prediction	No host prediction	No host prediction	No host prediction	No host prediction
FICUS_Selbmann_76.scaffold_1297_c3||full	FICUS_Selbmann_76	27960	No	35	Low-quality	dsDNAphage	vOTU12285	Clustered	7920_0	Unassigned	Unassigned	Unassigned	Unassigned	Unassigned	Unassigned	Unassigned	Unassigned	Unassigned	Unassigned	No host prediction	No host prediction	No host prediction	No host prediction	No host prediction
FICUS_Selbmann_76.scaffold_1868_c2||full	FICUS_Selbmann_76	25236	No	19	Low-quality	NCLDV	vOTU3775	Clustered	2027_0	Unassigned	Unassigned	Unassigned	Unassigned	Unassigned	Unassigned	Unassigned	Unassigned	Unassigned	Unassigned	No host prediction	No host prediction	No host prediction	No host prediction	No host prediction
FICUS_Selbmann_76.scaffold_3655_c1||full	FICUS_Selbmann_76	24261	No	33	Medium-quality	dsDNAphage	vOTU15083	Clustered	865_0	Unassigned	Unassigned	Unassigned	Unassigned	Unassigned	Unassigned	Unassigned	Unassigned	Unassigned	Unassigned	No host prediction	No host prediction	No host prediction	No host prediction	No host prediction
FICUS_Selbmann_76.scaffold_3659_c1||full	FICUS_Selbmann_76	24247	No	36	Low-quality	dsDNAphage	vOTU12665	Clustered	8402_0	Unassigned	Unassigned	Unassigned	Unassigned	Unassigned	Unassigned	Unassigned	Unassigned	Unassigned	Unassigned	No host prediction	No host prediction	No host prediction	No host prediction	No host prediction
FICUS_Selbmann_76.scaffold_3956_c1||full	FICUS_Selbmann_76	23191	No	28	Medium-quality	dsDNAphage	vOTU12667	Clustered	1028_0	Unassigned	Unassigned	Unassigned	Unassigned	Unassigned	Unassigned	Unassigned	Unassigned	Unassigned	Unassigned	No host prediction	No host prediction	No host prediction	No host prediction	No host prediction
FICUS_Selbmann_76.scaffold_4159_c1||full	FICUS_Selbmann_76	22532	No	28	Low-quality	dsDNAphage	vOTU12668	Outlier	Unclustered	Unassigned	Unassigned	Unassigned	Unassigned	Unassigned	Unassigned	Unassigned	Unassigned	Unassigned	Unassigned	No host prediction	No host prediction	No host prediction	No host prediction	No host prediction
FICUS_Selbmann_76.scaffold_4342_c1||full	FICUS_Selbmann_76	21849	No	24	Medium-quality	dsDNAphage	vOTU12669	Clustered	895_0	Unassigned	Unassigned	Unassigned	Unassigned	Unassigned	Unassigned	Unassigned	Unassigned	Unassigned	Unassigned	No host prediction	No host prediction	No host prediction	No host prediction	No host prediction
FICUS_Selbmann_76.scaffold_4395_c1||full	FICUS_Selbmann_76	21668	No	34	Low-quality	dsDNAphage	vOTU3219	Clustered	1151_0	Unassigned	Unassigned	Unassigned	Unassigned	Unassigned	Unassigned	Unassigned	Unassigned	Unassigned	Unassigned	No host prediction	No host prediction	No host prediction	No host prediction	No host prediction
FICUS_Selbmann_76.scaffold_4774_c1||full	FICUS_Selbmann_76	20590	No	19	Low-quality	NCLDV	vOTU12675	Clustered	5678_0	Unassigned	Unassigned	Unassigned	Unassigned	Unassigned	Unassigned	Unassigned	Unassigned	Unassigned	Unassigned	No host prediction	No host prediction	No host prediction	No host prediction	No host prediction
FICUS_Selbmann_76.scaffold_5326_c1||full	FICUS_Selbmann_76	19169	No	23	Low-quality	dsDNAphage	vOTU15080	Clustered	993_0	Unassigned	Unassigned	Unassigned	Unassigned	Unassigned	Unassigned	Unassigned	Unassigned	Unassigned	Unassigned	Proteobacteria	Alphaproteobacteria	Rhodospirillales	Acetobacteraceae	Acidibrevibacterium
FICUS_Selbmann_76.scaffold_5336_c1||full	FICUS_Selbmann_76	19156	No	44	Low-quality	dsDNAphage	vOTU12681	Clustered	567_0	Unassigned	Unassigned	Unassigned	Unassigned	Unassigned	Unassigned	Unassigned	Unassigned	Unassigned	Unassigned	No host prediction	No host prediction	No host prediction	No host prediction	No host prediction
FICUS_Selbmann_76.scaffold_5637_c1||full	FICUS_Selbmann_76	18388	No	22	Low-quality	dsDNAphage	vOTU12683	Outlier	Unclustered	Unassigned	Unassigned	Unassigned	Unassigned	Unassigned	Unassigned	Unassigned	Unassigned	Unassigned	Unassigned	No host prediction	No host prediction	No host prediction	No host prediction	No host prediction
FICUS_Selbmann_76.scaffold_5799_c1||full	FICUS_Selbmann_76	18020	No	30	Low-quality	dsDNAphage	vOTU12685	Clustered	1192_0	Unassigned	Unassigned	Unassigned	Unassigned	Unassigned	Unassigned	Unassigned	Unassigned	Unassigned	Unassigned	No host prediction	No host prediction	No host prediction	No host prediction	No host prediction
FICUS_Selbmann_76.scaffold_5812_c1||full	FICUS_Selbmann_76	17993	No	16	Low-quality	NCLDV	vOTU12686	Clustered	4626_0	Unassigned	Unassigned	Unassigned	Unassigned	Unassigned	Unassigned	Unassigned	Unassigned	Unassigned	Unassigned	No host prediction	No host prediction	No host prediction	No host prediction	No host prediction
FICUS_Selbmann_76.scaffold_5867_c1||full	FICUS_Selbmann_76	17875	No	15	Low-quality	dsDNAphage	vOTU15103	Clustered	3950_0	Unassigned	Unassigned	Unassigned	Unassigned	Unassigned	Unassigned	Unassigned	Unassigned	Unassigned	Unassigned	Proteobacteria	Alphaproteobacteria	No host prediction	No host prediction	No host prediction
FICUS_Selbmann_76.scaffold_6103_c1||full	FICUS_Selbmann_76	17378	No	20	Low-quality	dsDNAphage	vOTU73374	Clustered	2395_0	Unassigned	Unassigned	Unassigned	Unassigned	Unassigned	Unassigned	Unassigned	Unassigned	Unassigned	Unassigned	No host prediction	No host prediction	No host prediction	No host prediction	No host prediction
FICUS_Selbmann_76.scaffold_6237_c1||full	FICUS_Selbmann_76	17122	No	15	Low-quality	dsDNAphage	vOTU15111	Clustered	856_0	Unassigned	Unassigned	Unassigned	Unassigned	Unassigned	Unassigned	Unassigned	Unassigned	Unassigned	Unassigned	Proteobacteria	Alphaproteobacteria	Hyphomicrobiales	Lichenihabitantaceae	Lichenihabitans
FICUS_Selbmann_76.scaffold_6247_c1||full	FICUS_Selbmann_76	17102	No	32	Low-quality	dsDNAphage	vOTU14714	Overlap (VC_2812/VC_2813/VC_6132)	Unclustered	Unassigned	Unassigned	Unassigned	Unassigned	Unassigned	Unassigned	Unassigned	Unassigned	Unassigned	Unassigned	No host prediction	No host prediction	No host prediction	No host prediction	No host prediction
FICUS_Selbmann_76.scaffold_5739_c1||full	FICUS_Selbmann_76	16806	No	27	Low-quality	dsDNAphage	vOTU73558	Clustered	1226_0	Unassigned	Unassigned	Unassigned	Unassigned	Unassigned	Unassigned	Unassigned	Unassigned	Unassigned	Unassigned	No host prediction	No host prediction	No host prediction	No host prediction	No host prediction
FICUS_Selbmann_76.scaffold_3272_c2||full	FICUS_Selbmann_76	16683	No	23	Low-quality	dsDNAphage	vOTU12662	Clustered	2800_0	Unassigned	Unassigned	Unassigned	Unassigned	Unassigned	Unassigned	Unassigned	Unassigned	Unassigned	Unassigned	No host prediction	No host prediction	No host prediction	No host prediction	No host prediction
FICUS_Selbmann_76.scaffold_6516_c1||full	FICUS_Selbmann_76	16632	No	20	Low-quality	dsDNAphage	vOTU68446	Clustered	2085_0	Unassigned	Unassigned	Unassigned	Unassigned	Unassigned	Unassigned	Unassigned	Unassigned	Unassigned	Unassigned	No host prediction	No host prediction	No host prediction	No host prediction	No host prediction
FICUS_Selbmann_76.scaffold_6632_c1||full	FICUS_Selbmann_76	16427	No	14	Low-quality	NCLDV	vOTU13533	Clustered	8603_0	Unassigned	Unassigned	Unassigned	Unassigned	Unassigned	Unassigned	Unassigned	Unassigned	Unassigned	Unassigned	No host prediction	No host prediction	No host prediction	No host prediction	No host prediction
FICUS_Selbmann_76.scaffold_6700_c1||full	FICUS_Selbmann_76	16281	No	22	Low-quality	dsDNAphage	vOTU12697	Clustered	2933_0	Unassigned	Unassigned	Unassigned	Unassigned	Unassigned	Unassigned	Unassigned	Unassigned	Unassigned	Unassigned	No host prediction	No host prediction	No host prediction	No host prediction	No host prediction
FICUS_Selbmann_76.scaffold_6734_c1||full	FICUS_Selbmann_76	16238	No	19	Low-quality	dsDNAphage	vOTU12699	Outlier	Unclustered	Unassigned	Unassigned	Unassigned	Unassigned	Unassigned	Unassigned	Unassigned	Unassigned	Unassigned	Unassigned	No host prediction	No host prediction	No host prediction	No host prediction	No host prediction
FICUS_Selbmann_76.scaffold_5952_c1||full	FICUS_Selbmann_76	16199	No	15	Low-quality	dsDNAphage	vOTU15104	Overlap (VC_567/VC_569)	Unclustered	Unassigned	Unassigned	Unassigned	Unassigned	Unassigned	Unassigned	Unassigned	Unassigned	Unassigned	Unassigned	No host prediction	No host prediction	No host prediction	No host prediction	No host prediction
FICUS_Selbmann_76.scaffold_7058_c1||full	FICUS_Selbmann_76	15723	No	24	Low-quality	dsDNAphage	vOTU24619	Overlap (VC_867/VC_884/VC_886)	Unclustered	Unassigned	Unassigned	Unassigned	Unassigned	Unassigned	Unassigned	Unassigned	Unassigned	Unassigned	Unassigned	No host prediction	No host prediction	No host prediction	No host prediction	No host prediction
FICUS_Selbmann_76.scaffold_7168_c1||full	FICUS_Selbmann_76	15544	No	24	Low-quality	dsDNAphage	vOTU76070	Overlap (VC_867/VC_895/VC_1025)	Unclustered	Unassigned	Unassigned	Unassigned	Unassigned	Unassigned	Unassigned	Unassigned	Unassigned	Unassigned	Unassigned	No host prediction	No host prediction	No host prediction	No host prediction	No host prediction
FICUS_Selbmann_76.scaffold_7440_c1||full	FICUS_Selbmann_76	15131	No	16	Low-quality	dsDNAphage	vOTU15124	Overlap (VC_4284/VC_4312/VC_4313)	Unclustered	Unassigned	Unassigned	Unassigned	Unassigned	Unassigned	Unassigned	Unassigned	Unassigned	Unassigned	Unassigned	No host prediction	No host prediction	No host prediction	No host prediction	No host prediction
FICUS_Selbmann_76.scaffold_7637_c1||full	FICUS_Selbmann_76	14858	No	18	Low-quality	dsDNAphage	vOTU12707	Outlier	Unclustered	Unassigned	Unassigned	Unassigned	Unassigned	Unassigned	Unassigned	Unassigned	Unassigned	Unassigned	Unassigned	No host prediction	No host prediction	No host prediction	No host prediction	No host prediction
FICUS_Selbmann_76.scaffold_5016_c2||full	FICUS_Selbmann_76	14190	No	9	Low-quality	dsDNAphage	vOTU12680	Outlier	Unclustered	Unassigned	Unassigned	Unassigned	Unassigned	Unassigned	Unassigned	Unassigned	Unassigned	Unassigned	Unassigned	No host prediction	No host prediction	No host prediction	No host prediction	No host prediction
FICUS_Selbmann_76.scaffold_5629_c1||full	FICUS_Selbmann_76	14097	No	19	Low-quality	dsDNAphage	vOTU2575	Clustered	845_2	Unassigned	Unassigned	Unassigned	Unassigned	Unassigned	Unassigned	Unassigned	Unassigned	Unassigned	Unassigned	No host prediction	No host prediction	No host prediction	No host prediction	No host prediction
FICUS_Selbmann_76.scaffold_8343_c1||full	FICUS_Selbmann_76	13987	No	28	Low-quality	dsDNAphage	vOTU74059	Clustered	2212_0	Unassigned	Unassigned	Unassigned	Unassigned	Unassigned	Unassigned	Unassigned	Unassigned	Unassigned	Unassigned	No host prediction	No host prediction	No host prediction	No host prediction	No host prediction
FICUS_Selbmann_76.scaffold_8486_c1||full	FICUS_Selbmann_76	13801	No	16	Low-quality	NCLDV	vOTU24854	Outlier	Unclustered	Unassigned	Unassigned	Unassigned	Unassigned	Unassigned	Unassigned	Unassigned	Unassigned	Unassigned	Unassigned	No host prediction	No host prediction	No host prediction	No host prediction	No host prediction
FICUS_Selbmann_76.scaffold_8608_c1||full	FICUS_Selbmann_76	13658	No	20	Low-quality	NA	vOTU12716	Overlap (VC_2213/VC_2856)	Unclustered	Unassigned	Unassigned	Unassigned	Unassigned	Unassigned	Unassigned	Unassigned	Unassigned	Unassigned	Unassigned	No host prediction	No host prediction	No host prediction	No host prediction	No host prediction
FICUS_Selbmann_76.scaffold_8625_c1||full	FICUS_Selbmann_76	13636	No	12	Low-quality	dsDNAphage	vOTU16166	Clustered	1468_0	Unassigned	Unassigned	Unassigned	Unassigned	Unassigned	Unassigned	Unassigned	Unassigned	Unassigned	Unassigned	No host prediction	No host prediction	No host prediction	No host prediction	No host prediction
FICUS_Selbmann_76.scaffold_8913_c1||full	FICUS_Selbmann_76	13328	No	22	Low-quality	dsDNAphage	vOTU23819	Clustered	2805_1	Unassigned	Unassigned	Unassigned	Unassigned	Unassigned	Unassigned	Unassigned	Unassigned	Unassigned	Unassigned	No host prediction	No host prediction	No host prediction	No host prediction	No host prediction
FICUS_Selbmann_76.scaffold_9167_c1||full	FICUS_Selbmann_76	13064	No	15	Low-quality	NCLDV	vOTU73376	Clustered	8008_0	Unassigned	Unassigned	Unassigned	Unassigned	Unassigned	Unassigned	Unassigned	Unassigned	Unassigned	Unassigned	No host prediction	No host prediction	No host prediction	No host prediction	No host prediction
FICUS_Selbmann_76.scaffold_9403_c1||full	FICUS_Selbmann_76	12813	No	16	Low-quality	NCLDV	vOTU12726	Clustered	3521_0	Unassigned	Unassigned	Unassigned	Unassigned	Unassigned	Unassigned	Unassigned	Unassigned	Unassigned	Unassigned	No host prediction	No host prediction	No host prediction	No host prediction	No host prediction
FICUS_Selbmann_76.scaffold_9501_c1||full	FICUS_Selbmann_76	12708	No	13	Low-quality	NCLDV	vOTU12728	Overlap (VC_449/VC_1765)	Unclustered	Unassigned	Unassigned	Unassigned	Unassigned	Unassigned	Unassigned	Unassigned	Unassigned	Unassigned	Unassigned	Proteobacteria	Alphaproteobacteria	Rhodospirillales	Acetobacteraceae	No host prediction
FICUS_Selbmann_76.scaffold_9682_c1||full_1	FICUS_Selbmann_76	12535	Yes	8	Low-quality	lavidaviridae	vOTU14184	Clustered	5996_0	Unassigned	Unassigned	Unassigned	Unassigned	Unassigned	Unassigned	Unassigned	Unassigned	Unassigned	Unassigned	No host prediction	No host prediction	No host prediction	No host prediction	No host prediction
FICUS_Selbmann_76.scaffold_9916_c1||full_1	FICUS_Selbmann_76	12330	Yes	15	Low-quality	dsDNAphage	vOTU14723	Clustered	2244_0	Unassigned	Unassigned	Unassigned	Unassigned	Unassigned	Unassigned	Unassigned	Unassigned	Unassigned	Unassigned	No host prediction	No host prediction	No host prediction	No host prediction	No host prediction
FICUS_Selbmann_76.scaffold_9921_c1||full	FICUS_Selbmann_76	12327	No	31	Low-quality	dsDNAphage	vOTU12732	Clustered	3790_0	Unassigned	Unassigned	Unassigned	Unassigned	Unassigned	Unassigned	Unassigned	Unassigned	Unassigned	Unassigned	No host prediction	No host prediction	No host prediction	No host prediction	No host prediction
FICUS_Selbmann_76.scaffold_9938_c1||full	FICUS_Selbmann_76	12307	No	18	Low-quality	dsDNAphage	vOTU12733	Overlap (VC_794/VC_795)	Unclustered	Unassigned	Unassigned	Unassigned	Unassigned	Unassigned	Unassigned	Unassigned	Unassigned	Unassigned	Unassigned	No host prediction	No host prediction	No host prediction	No host prediction	No host prediction
FICUS_Selbmann_76.scaffold_9973_c1||full	FICUS_Selbmann_76	12275	No	19	Low-quality	NCLDV	vOTU12736	Outlier	Unclustered	Unassigned	Unassigned	Unassigned	Unassigned	Unassigned	Unassigned	Unassigned	Unassigned	Unassigned	Unassigned	No host prediction	No host prediction	No host prediction	No host prediction	No host prediction
FICUS_Selbmann_76.scaffold_10258_c1||full_1	FICUS_Selbmann_76	12008	Yes	7	Low-quality	NA	vOTU12236	Singleton	Unclustered	Unassigned	Unassigned	Unassigned	Unassigned	Unassigned	Unassigned	Unassigned	Unassigned	Unassigned	Unassigned	No host prediction	No host prediction	No host prediction	No host prediction	No host prediction
FICUS_Selbmann_76.scaffold_10483_c1||full	FICUS_Selbmann_76	11793	No	17	Low-quality	dsDNAphage	vOTU12238	Clustered	4408_0	Unassigned	Unassigned	Unassigned	Unassigned	Unassigned	Unassigned	Unassigned	Unassigned	Unassigned	Unassigned	No host prediction	No host prediction	No host prediction	No host prediction	No host prediction
FICUS_Selbmann_76.scaffold_10582_c1||full	FICUS_Selbmann_76	11689	No	19	Low-quality	NCLDV	vOTU24297	Clustered	888_0	Unassigned	Unassigned	Unassigned	Unassigned	Unassigned	Unassigned	Unassigned	Unassigned	Unassigned	Unassigned	No host prediction	No host prediction	No host prediction	No host prediction	No host prediction
FICUS_Selbmann_76.scaffold_10828_c1||full	FICUS_Selbmann_76	11471	No	25	Low-quality	dsDNAphage	vOTU12244	Overlap (VC_568/VC_575/VC_8315)	Unclustered	Unassigned	Unassigned	Unassigned	Unassigned	Unassigned	Unassigned	Unassigned	Unassigned	Unassigned	Unassigned	No host prediction	No host prediction	No host prediction	No host prediction	No host prediction
FICUS_Selbmann_76.scaffold_10871_c1||full	FICUS_Selbmann_76	11430	No	12	Low-quality	dsDNAphage	vOTU12245	Outlier	Unclustered	Unassigned	Unassigned	Unassigned	Unassigned	Unassigned	Unassigned	Unassigned	Unassigned	Unassigned	Unassigned	No host prediction	No host prediction	No host prediction	No host prediction	No host prediction
FICUS_Selbmann_76.scaffold_10982_c1||full	FICUS_Selbmann_76	11336	No	7	Low-quality	dsDNAphage	vOTU12248	Outlier	Unclustered	Unassigned	Unassigned	Unassigned	Unassigned	Unassigned	Unassigned	Unassigned	Unassigned	Unassigned	Unassigned	Proteobacteria	Alphaproteobacteria	Rhodospirillales	Acetobacteraceae	No host prediction
FICUS_Selbmann_76.scaffold_10980_c1||full	FICUS_Selbmann_76	11336	No	17	Low-quality	dsDNAphage	vOTU12247	Clustered	3235_0	Unassigned	Unassigned	Unassigned	Unassigned	Unassigned	Unassigned	Unassigned	Unassigned	Unassigned	Unassigned	No host prediction	No host prediction	No host prediction	No host prediction	No host prediction
FICUS_Selbmann_76.scaffold_11033_c1||full	FICUS_Selbmann_76	11302	No	9	Low-quality	NCLDV	vOTU122	Clustered	1120_0	Unassigned	Unassigned	Unassigned	Unassigned	Unassigned	Unassigned	Unassigned	Unassigned	Unassigned	Unassigned	No host prediction	No host prediction	No host prediction	No host prediction	No host prediction
FICUS_Selbmann_76.scaffold_1297_c1||full	FICUS_Selbmann_76	11139	No	20	Low-quality	dsDNAphage	vOTU12284	Outlier	Unclustered	Unassigned	Unassigned	Unassigned	Unassigned	Unassigned	Unassigned	Unassigned	Unassigned	Unassigned	Unassigned	No host prediction	No host prediction	No host prediction	No host prediction	No host prediction
FICUS_Selbmann_76.scaffold_11270_c1||full	FICUS_Selbmann_76	11133	No	10	Low-quality	dsDNAphage	vOTU22960	Overlap (VC_883/VC_886)	Unclustered	Unassigned	Unassigned	Unassigned	Unassigned	Unassigned	Unassigned	Unassigned	Unassigned	Unassigned	Unassigned	No host prediction	No host prediction	No host prediction	No host prediction	No host prediction
FICUS_Selbmann_76.scaffold_11480_c1||full	FICUS_Selbmann_76	10983	No	12	Low-quality	dsDNAphage	vOTU12256	Clustered	8316_0	Unassigned	Unassigned	Unassigned	Unassigned	Unassigned	Unassigned	Unassigned	Unassigned	Unassigned	Unassigned	No host prediction	No host prediction	No host prediction	No host prediction	No host prediction
FICUS_Selbmann_76.scaffold_11562_c1||full	FICUS_Selbmann_76	10910	No	23	Low-quality	dsDNAphage	vOTU12258	Clustered	7046_0	Unassigned	Unassigned	Unassigned	Unassigned	Unassigned	Unassigned	Unassigned	Unassigned	Unassigned	Unassigned	No host prediction	No host prediction	No host prediction	No host prediction	No host prediction
FICUS_Selbmann_76.scaffold_11575_c1||full	FICUS_Selbmann_76	10899	No	10	Low-quality	dsDNAphage	vOTU12259	Clustered	7933_0	Unassigned	Unassigned	Unassigned	Unassigned	Unassigned	Unassigned	Unassigned	Unassigned	Unassigned	Unassigned	No host prediction	No host prediction	No host prediction	No host prediction	No host prediction
FICUS_Selbmann_76.scaffold_11992_c1||full	FICUS_Selbmann_76	10582	No	12	Low-quality	lavidaviridae	vOTU73361	Clustered	7462_0	Unassigned	Unassigned	Unassigned	Unassigned	Unassigned	Unassigned	Unassigned	Unassigned	Unassigned	Unassigned	No host prediction	No host prediction	No host prediction	No host prediction	No host prediction
FICUS_Selbmann_76.scaffold_11999_c1||full	FICUS_Selbmann_76	10577	No	18	Low-quality	dsDNAphage	vOTU12262	Outlier	Unclustered	Unassigned	Unassigned	Unassigned	Unassigned	Unassigned	Unassigned	Unassigned	Unassigned	Unassigned	Unassigned	No host prediction	No host prediction	No host prediction	No host prediction	No host prediction
FICUS_Selbmann_76.scaffold_12278_c1||full	FICUS_Selbmann_76	10382	No	13	Low-quality	dsDNAphage	vOTU20074	Clustered	1438_0	Unassigned	Unassigned	Unassigned	Unassigned	Unassigned	Unassigned	Unassigned	Unassigned	Unassigned	Unassigned	No host prediction	No host prediction	No host prediction	No host prediction	No host prediction
FICUS_Selbmann_76.scaffold_12442_c1||full	FICUS_Selbmann_76	10271	No	21	Low-quality	dsDNAphage	vOTU12270	Outlier	Unclustered	Unassigned	Unassigned	Unassigned	Unassigned	Unassigned	Unassigned	Unassigned	Unassigned	Unassigned	Unassigned	No host prediction	No host prediction	No host prediction	No host prediction	No host prediction
FICUS_Selbmann_76.scaffold_12489_c1||full	FICUS_Selbmann_76	10240	No	11	Low-quality	NCLDV	vOTU12271	Clustered	7306_0	Unassigned	Unassigned	Unassigned	Unassigned	Unassigned	Unassigned	Unassigned	Unassigned	Unassigned	Unassigned	No host prediction	No host prediction	No host prediction	No host prediction	No host prediction
FICUS_Selbmann_76.scaffold_12678_c1||full	FICUS_Selbmann_76	10100	No	10	Low-quality	dsDNAphage	vOTU15096	Clustered	969_0	Unassigned	Unassigned	Unassigned	Unassigned	Unassigned	Unassigned	Unassigned	Unassigned	Unassigned	Unassigned	No host prediction	No host prediction	No host prediction	No host prediction	No host prediction
FICUS_Selbmann_78.scaffold_11_c1||0_partial	FICUS_Selbmann_78	36932	No	27	Low-quality	dsDNAphage	vOTU12971	Clustered	8482_0	Unassigned	Unassigned	Unassigned	Unassigned	Unassigned	Unassigned	Unassigned	Unassigned	Unassigned	Unassigned	No host prediction	No host prediction	No host prediction	No host prediction	No host prediction
FICUS_Selbmann_78.scaffold_2_c1||0_partial_1	FICUS_Selbmann_78	62419	Yes	106	Complete	dsDNAphage	vOTU13102	Outlier	Unclustered	Unassigned	Unassigned	Unassigned	Unassigned	Unassigned	Unassigned	Unassigned	Unassigned	Unassigned	Unassigned	Proteobacteria	Alphaproteobacteria	Sphingomonadales	Sphingomonadaceae	Sphingopyxis
FICUS_Selbmann_78.scaffold_41_c1||0_partial_1	FICUS_Selbmann_78	51038	Yes	73	Low-quality	dsDNAphage	vOTU13172	Clustered	8490_0	Uroviricota	Caudoviricetes	Caudovirales	Siphoviridae	Unclassified	Unassigned	Unassigned	Unassigned	Unassigned	Unassigned	Proteobacteria	Alphaproteobacteria	Caulobacterales	Caulobacteraceae	Brevundimonas
FICUS_Selbmann_78.scaffold_48_c1||0_partial_1	FICUS_Selbmann_78	76753	Yes	85	High-quality	dsDNAphage	vOTU13187	Outlier	Unclustered	Unassigned	Unassigned	Unassigned	Unassigned	Unassigned	Unassigned	Unassigned	Unassigned	Unassigned	Unassigned	No host prediction	No host prediction	No host prediction	No host prediction	No host prediction
FICUS_Selbmann_78.scaffold_37_c2||0_partial	FICUS_Selbmann_78	27552	No	40	Low-quality	dsDNAphage	vOTU13160	Singleton	Unclustered	Unassigned	Unassigned	Unassigned	Unassigned	Unassigned	Unassigned	Unassigned	Unassigned	Unassigned	Unassigned	No host prediction	No host prediction	No host prediction	No host prediction	No host prediction
FICUS_Selbmann_78.scaffold_5_c2||0_partial	FICUS_Selbmann_78	27618	No	36	Low-quality	dsDNAphage	vOTU13193	Singleton	Unclustered	Unassigned	Unassigned	Unassigned	Unassigned	Unassigned	Unassigned	Unassigned	Unassigned	Unassigned	Unassigned	No host prediction	No host prediction	No host prediction	No host prediction	No host prediction
FICUS_Selbmann_78.scaffold_65_c1||0_partial_1	FICUS_Selbmann_78	45574	Yes	56	High-quality	dsDNAphage	vOTU13241	Outlier	Unclustered	Unassigned	Unassigned	Unassigned	Unassigned	Unassigned	Unassigned	Unassigned	Unassigned	Unassigned	Unassigned	Proteobacteria	Alphaproteobacteria	Caulobacterales	Caulobacteraceae	Brevundimonas
FICUS_Selbmann_78.scaffold_47_c1||0_partial_1	FICUS_Selbmann_78	36173	Yes	42	Medium-quality	dsDNAphage	vOTU13186	Clustered	4547_0	Unassigned	Unassigned	Unassigned	Unassigned	Unassigned	Unassigned	Unassigned	Unassigned	Unassigned	Unassigned	Proteobacteria	Alphaproteobacteria	Hyphomicrobiales	Devosiaceae	Devosia
FICUS_Selbmann_78.scaffold_90_c1||0_partial_1	FICUS_Selbmann_78	93868	Yes	127	High-quality	dsDNAphage	vOTU13344	Outlier	Unclustered	Unassigned	Unassigned	Unassigned	Unassigned	Unassigned	Unassigned	Unassigned	Unassigned	Unassigned	Unassigned	Actinobacteria	Actinomycetia	Micrococcales	Microbacteriaceae	Microbacterium
FICUS_Selbmann_78.scaffold_107_c1||0_partial_1	FICUS_Selbmann_78	78055	Yes	106	Medium-quality	dsDNAphage	vOTU12957	Clustered	8453_0	Unassigned	Unassigned	Unassigned	Unassigned	Unassigned	Unassigned	Unassigned	Unassigned	Unassigned	Unassigned	Bacteroidetes	Sphingobacteriia	Sphingobacteriales	Sphingobacteriaceae	Sphingobacterium
FICUS_Selbmann_78.scaffold_123_c1||0_partial_1	FICUS_Selbmann_78	122047	Yes	168	Complete	dsDNAphage	vOTU76106	Outlier	Unclustered	Unassigned	Unassigned	Unassigned	Unassigned	Unassigned	Unassigned	Unassigned	Unassigned	Unassigned	Unassigned	No host prediction	No host prediction	No host prediction	No host prediction	No host prediction
FICUS_Selbmann_78.scaffold_70_c1||0_partial_1	FICUS_Selbmann_78	52260	Yes	65	Medium-quality	dsDNAphage	vOTU13259	Outlier	Unclustered	Unassigned	Unassigned	Unassigned	Unassigned	Unassigned	Unassigned	Unassigned	Unassigned	Unassigned	Unassigned	No host prediction	No host prediction	No host prediction	No host prediction	No host prediction
FICUS_Selbmann_78.scaffold_146_c2||0_partial_1	FICUS_Selbmann_78	19583	Yes	26	Low-quality	dsDNAphage	vOTU13082	Singleton	Unclustered	Unassigned	Unassigned	Unassigned	Unassigned	Unassigned	Unassigned	Unassigned	Unassigned	Unassigned	Unassigned	No host prediction	No host prediction	No host prediction	No host prediction	No host prediction
FICUS_Selbmann_78.scaffold_159_c1||0_partial	FICUS_Selbmann_78	23272	No	23	Low-quality	dsDNAphage	vOTU13090	Singleton	Unclustered	Unassigned	Unassigned	Unassigned	Unassigned	Unassigned	Unassigned	Unassigned	Unassigned	Unassigned	Unassigned	No host prediction	No host prediction	No host prediction	No host prediction	No host prediction
FICUS_Selbmann_78.scaffold_24_c1||0_partial_1	FICUS_Selbmann_78	58189	Yes	77	Medium-quality	dsDNAphage	vOTU13114	Clustered	1886_0	Uroviricota	Caudoviricetes	Mixed	Mixed	Mixed	Uroviricota	Caudoviricetes	Unclassified	Unclassified	Minunavirus	Actinobacteria	Actinomycetia	Micrococcales	Microbacteriaceae	No host prediction
FICUS_Selbmann_78.scaffold_249_c1||0_partial	FICUS_Selbmann_78	27965	No	45	Low-quality	dsDNAphage	vOTU13117	Outlier	Unclustered	Unassigned	Unassigned	Unassigned	Unassigned	Unassigned	Unassigned	Unassigned	Unassigned	Unassigned	Unassigned	No host prediction	No host prediction	No host prediction	No host prediction	No host prediction
FICUS_Selbmann_78.scaffold_255_c1||0_partial	FICUS_Selbmann_78	68101	No	56	High-quality	dsDNAphage	vOTU13121	Clustered	1787_0	Unassigned	Unassigned	Unassigned	Unassigned	Unassigned	Unassigned	Unassigned	Unassigned	Unassigned	Unassigned	No host prediction	No host prediction	No host prediction	No host prediction	No host prediction
FICUS_Selbmann_78.scaffold_271_c1||0_partial_1	FICUS_Selbmann_78	31622	Yes	37	Low-quality	dsDNAphage	vOTU13125	Clustered	3978_0	Unclassified	Unclassified	Unclassified	Unclassified	Unclassified	Unassigned	Unassigned	Unassigned	Unassigned	Unassigned	Proteobacteria	Alphaproteobacteria	Hyphomicrobiales	Devosiaceae	No host prediction
FICUS_Selbmann_78.scaffold_60_c2||0_partial	FICUS_Selbmann_78	74260	No	120	Medium-quality	dsDNAphage	vOTU13224	Clustered	8551_0	Uroviricota	Caudoviricetes	Unclassified	Unclassified	Mixed	Uroviricota	Caudoviricetes	Unclassified	Unclassified	Mixed	No host prediction	No host prediction	No host prediction	No host prediction	No host prediction
FICUS_Selbmann_78.scaffold_327_c1||0_partial_1	FICUS_Selbmann_78	77759	Yes	93	Complete	dsDNAphage	vOTU13143	Clustered	1795_0	Unassigned	Unassigned	Unassigned	Unassigned	Unassigned	Unassigned	Unassigned	Unassigned	Unassigned	Unassigned	Proteobacteria	Alphaproteobacteria	Sphingomonadales	Sphingomonadaceae	Sphingopyxis
FICUS_Selbmann_78.scaffold_337_c1||0_partial	FICUS_Selbmann_78	22176	No	23	Low-quality	dsDNAphage	vOTU13146	Singleton	Unclustered	Unassigned	Unassigned	Unassigned	Unassigned	Unassigned	Unassigned	Unassigned	Unassigned	Unassigned	Unassigned	No host prediction	No host prediction	No host prediction	No host prediction	No host prediction
FICUS_Selbmann_78.scaffold_400_c1||0_partial	FICUS_Selbmann_78	16301	No	17	Low-quality	dsDNAphage	vOTU13169	Singleton	Unclustered	Unassigned	Unassigned	Unassigned	Unassigned	Unassigned	Unassigned	Unassigned	Unassigned	Unassigned	Unassigned	Proteobacteria	Alphaproteobacteria	Hyphomicrobiales	Devosiaceae	Devosia
FICUS_Selbmann_78.scaffold_434_c1||0_partial_1	FICUS_Selbmann_78	103097	Yes	112	Medium-quality	dsDNAphage	vOTU13181	Outlier	Unclustered	Unassigned	Unassigned	Unassigned	Unassigned	Unassigned	Unassigned	Unassigned	Unassigned	Unassigned	Unassigned	No host prediction	No host prediction	No host prediction	No host prediction	No host prediction
FICUS_Selbmann_78.scaffold_502_c1||0_partial	FICUS_Selbmann_78	79534	No	98	High-quality	dsDNAphage	vOTU13194	Clustered	1787_0	Unassigned	Unassigned	Unassigned	Unassigned	Unassigned	Unassigned	Unassigned	Unassigned	Unassigned	Unassigned	No host prediction	No host prediction	No host prediction	No host prediction	No host prediction
FICUS_Selbmann_78.scaffold_514_c1||0_partial_1	FICUS_Selbmann_78	56205	Yes	71	High-quality	dsDNAphage	vOTU13198	Outlier	Unclustered	Unassigned	Unassigned	Unassigned	Unassigned	Unassigned	Unassigned	Unassigned	Unassigned	Unassigned	Unassigned	No host prediction	No host prediction	No host prediction	No host prediction	No host prediction
FICUS_Selbmann_78.scaffold_557_c1||0_partial_1	FICUS_Selbmann_78	58543	Yes	71	Low-quality	dsDNAphage	vOTU13212	Outlier	Unclustered	Unassigned	Unassigned	Unassigned	Unassigned	Unassigned	Unassigned	Unassigned	Unassigned	Unassigned	Unassigned	No host prediction	No host prediction	No host prediction	No host prediction	No host prediction
FICUS_Selbmann_78.scaffold_595_c1||0_partial_1	FICUS_Selbmann_78	16811	Yes	24	Low-quality	dsDNAphage	vOTU13221	Outlier	Unclustered	Unassigned	Unassigned	Unassigned	Unassigned	Unassigned	Unassigned	Unassigned	Unassigned	Unassigned	Unassigned	No host prediction	No host prediction	No host prediction	No host prediction	No host prediction
FICUS_Selbmann_78.scaffold_609_c1||0_partial_1	FICUS_Selbmann_78	34190	Yes	39	Low-quality	dsDNAphage	vOTU13226	Singleton	Unclustered	Unassigned	Unassigned	Unassigned	Unassigned	Unassigned	Unassigned	Unassigned	Unassigned	Unassigned	Unassigned	No host prediction	No host prediction	No host prediction	No host prediction	No host prediction
FICUS_Selbmann_78.scaffold_648_c1||0_partial_1	FICUS_Selbmann_78	19945	Yes	24	Low-quality	dsDNAphage	vOTU13240	Clustered	3978_0	Unclassified	Unclassified	Unclassified	Unclassified	Unclassified	Unassigned	Unassigned	Unassigned	Unassigned	Unassigned	Proteobacteria	Alphaproteobacteria	Hyphomicrobiales	Devosiaceae	Devosia
FICUS_Selbmann_78.scaffold_653_c1||0_partial	FICUS_Selbmann_78	10837	No	16	Low-quality	dsDNAphage	vOTU13242	Singleton	Unclustered	Unassigned	Unassigned	Unassigned	Unassigned	Unassigned	Unassigned	Unassigned	Unassigned	Unassigned	Unassigned	No host prediction	No host prediction	No host prediction	No host prediction	No host prediction
FICUS_Selbmann_78.scaffold_683_c1||0_partial	FICUS_Selbmann_78	16577	No	28	Medium-quality	dsDNAphage	vOTU13254	Clustered	8557_0	Unassigned	Unassigned	Unassigned	Unassigned	Unassigned	Unassigned	Unassigned	Unassigned	Unassigned	Unassigned	Proteobacteria	Betaproteobacteria	Burkholderiales	Comamonadaceae	Variovorax
FICUS_Selbmann_78.scaffold_821_c1||0_partial_1	FICUS_Selbmann_78	40217	Yes	57	Low-quality	dsDNAphage	vOTU13312	Clustered	1856_0	Uroviricota	Caudoviricetes	Caudovirales	Siphoviridae	Unclassified	Unassigned	Unassigned	Unassigned	Unassigned	Unassigned	No host prediction	No host prediction	No host prediction	No host prediction	No host prediction
FICUS_Selbmann_78.scaffold_898_c1||0_partial_1	FICUS_Selbmann_78	41386	Yes	49	Low-quality	dsDNAphage	vOTU13342	Singleton	Unclustered	Unassigned	Unassigned	Unassigned	Unassigned	Unassigned	Unassigned	Unassigned	Unassigned	Unassigned	Unassigned	No host prediction	No host prediction	No host prediction	No host prediction	No host prediction
FICUS_Selbmann_78.scaffold_958_c1||0_partial	FICUS_Selbmann_78	41469	No	56	Low-quality	dsDNAphage	vOTU13366	Clustered	3786_0	Unassigned	Unassigned	Unassigned	Unassigned	Unassigned	Unassigned	Unassigned	Unassigned	Unassigned	Unassigned	Actinobacteria	Actinomycetia	Micrococcales	Microbacteriaceae	Microbacterium
FICUS_Selbmann_78.scaffold_1060_c1||0_partial	FICUS_Selbmann_78	13969	No	13	Low-quality	dsDNAphage	vOTU12951	Singleton	Unclustered	Unassigned	Unassigned	Unassigned	Unassigned	Unassigned	Unassigned	Unassigned	Unassigned	Unassigned	Unassigned	Proteobacteria	Alphaproteobacteria	Hyphomicrobiales	Kaistiaceae	Kaistia
FICUS_Selbmann_78.scaffold_1214_c1||0_partial_1	FICUS_Selbmann_78	30882	Yes	34	Low-quality	dsDNAphage	vOTU13019	Clustered	3978_0	Unclassified	Unclassified	Unclassified	Unclassified	Unclassified	Unassigned	Unassigned	Unassigned	Unassigned	Unassigned	Proteobacteria	Alphaproteobacteria	Hyphomicrobiales	Boseaceae	Bosea
FICUS_Selbmann_78.scaffold_1251_c1||0_partial	FICUS_Selbmann_78	16628	No	23	Low-quality	dsDNAphage	vOTU13031	Outlier	Unclustered	Unassigned	Unassigned	Unassigned	Unassigned	Unassigned	Unassigned	Unassigned	Unassigned	Unassigned	Unassigned	No host prediction	No host prediction	No host prediction	No host prediction	No host prediction
FICUS_Selbmann_78.scaffold_1270_c1||0_partial_1	FICUS_Selbmann_78	36741	Yes	49	Low-quality	dsDNAphage	vOTU13035	Clustered	8495_0	Unclassified	Unclassified	Unclassified	Unclassified	Unclassified	Unassigned	Unassigned	Unassigned	Unassigned	Unassigned	No host prediction	No host prediction	No host prediction	No host prediction	No host prediction
FICUS_Selbmann_78.scaffold_1287_c1||0_partial_1	FICUS_Selbmann_78	21261	Yes	28	Low-quality	dsDNAphage	vOTU13042	Outlier	Unclustered	Unassigned	Unassigned	Unassigned	Unassigned	Unassigned	Unassigned	Unassigned	Unassigned	Unassigned	Unassigned	No host prediction	No host prediction	No host prediction	No host prediction	No host prediction
FICUS_Selbmann_78.scaffold_1372_c1||0_partial_1	FICUS_Selbmann_78	12915	Yes	15	Low-quality	NA	vOTU13064	Overlap (VC_3450/VC_8478)	Unclustered	Unassigned	Unassigned	Unassigned	Unassigned	Unassigned	Unassigned	Unassigned	Unassigned	Unassigned	Unassigned	No host prediction	No host prediction	No host prediction	No host prediction	No host prediction
FICUS_Selbmann_78.scaffold_1401_c1||0_partial_1	FICUS_Selbmann_78	18403	Yes	23	Medium-quality	dsDNAphage	vOTU13073	Outlier	Unclustered	Unassigned	Unassigned	Unassigned	Unassigned	Unassigned	Unassigned	Unassigned	Unassigned	Unassigned	Unassigned	No host prediction	No host prediction	No host prediction	No host prediction	No host prediction
FICUS_Selbmann_78.scaffold_1539_c1||0_partial_1	FICUS_Selbmann_78	26001	Yes	33	Low-quality	dsDNAphage	vOTU13087	Clustered	8450_0	Unassigned	Unassigned	Unassigned	Unassigned	Unassigned	Unassigned	Unassigned	Unassigned	Unassigned	Unassigned	Proteobacteria	Betaproteobacteria	Burkholderiales	Comamonadaceae	Variovorax
FICUS_Selbmann_78.scaffold_1654_c1||0_partial	FICUS_Selbmann_78	31631	No	27	Low-quality	dsDNAphage	vOTU13092	Clustered	1774_0	Unassigned	Unassigned	Unassigned	Unassigned	Unassigned	Unassigned	Unassigned	Unassigned	Unassigned	Unassigned	Proteobacteria	Betaproteobacteria	Burkholderiales	Burkholderiaceae	Burkholderia
FICUS_Selbmann_78.scaffold_1711_c1||0_partial_1	FICUS_Selbmann_78	14805	Yes	22	Low-quality	dsDNAphage	vOTU13093	Singleton	Unclustered	Unassigned	Unassigned	Unassigned	Unassigned	Unassigned	Unassigned	Unassigned	Unassigned	Unassigned	Unassigned	No host prediction	No host prediction	No host prediction	No host prediction	No host prediction
FICUS_Selbmann_78.scaffold_2230_c1||0_partial	FICUS_Selbmann_78	12983	No	6	Low-quality	dsDNAphage	vOTU13109	Singleton	Unclustered	Unassigned	Unassigned	Unassigned	Unassigned	Unassigned	Unassigned	Unassigned	Unassigned	Unassigned	Unassigned	No host prediction	No host prediction	No host prediction	No host prediction	No host prediction
FICUS_Selbmann_78.scaffold_2952_c1||0_partial_1	FICUS_Selbmann_78	14295	Yes	15	Low-quality	dsDNAphage	vOTU13130	Singleton	Unclustered	Unassigned	Unassigned	Unassigned	Unassigned	Unassigned	Unassigned	Unassigned	Unassigned	Unassigned	Unassigned	No host prediction	No host prediction	No host prediction	No host prediction	No host prediction
FICUS_Selbmann_78.scaffold_4236_c1||0_partial_1	FICUS_Selbmann_78	14746	Yes	18	Low-quality	dsDNAphage	vOTU13178	Clustered	3979_0	Unassigned	Unassigned	Unassigned	Unassigned	Unassigned	Unassigned	Unassigned	Unassigned	Unassigned	Unassigned	Proteobacteria	Alphaproteobacteria	Hyphomicrobiales	Xanthobacteraceae	No host prediction
FICUS_Selbmann_78.scaffold_37_c1||full_1	FICUS_Selbmann_78	107872	Yes	93	Medium-quality	dsDNAphage	vOTU13159	Overlap (VC_1788/VC_8494)	Unclustered	Unassigned	Unassigned	Unassigned	Unassigned	Unassigned	Unassigned	Unassigned	Unassigned	Unassigned	Unassigned	No host prediction	No host prediction	No host prediction	No host prediction	No host prediction
FICUS_Selbmann_78.scaffold_537_c1||full	FICUS_Selbmann_78	107190	No	163	High-quality	dsDNAphage	vOTU13204	Clustered/Singleton	8545_1	Unassigned	Unassigned	Unassigned	Unassigned	Unassigned	Unassigned	Unassigned	Unassigned	Unassigned	Unassigned	No host prediction	No host prediction	No host prediction	No host prediction	No host prediction
FICUS_Selbmann_78.scaffold_662_c1||full_1	FICUS_Selbmann_78	90830	Yes	92	Low-quality	dsDNAphage	vOTU13246	Clustered	8468_0	Uroviricota	Caudoviricetes	Mixed	Mixed	Mixed	Uroviricota	Caudoviricetes	Unclassified	Unclassified	Vhulanivirus	No host prediction	No host prediction	No host prediction	No host prediction	No host prediction
FICUS_Selbmann_78.scaffold_689_c1||full_1	FICUS_Selbmann_78	87927	Yes	110	Medium-quality	dsDNAphage	vOTU13257	Outlier	Unclustered	Unassigned	Unassigned	Unassigned	Unassigned	Unassigned	Unassigned	Unassigned	Unassigned	Unassigned	Unassigned	No host prediction	No host prediction	No host prediction	No host prediction	No host prediction
FICUS_Selbmann_78.scaffold_692_c1||full_1	FICUS_Selbmann_78	87799	Yes	105	Medium-quality	dsDNAphage	vOTU13258	Overlap (VC_8560/VC_8561)	Unclustered	Unassigned	Unassigned	Unassigned	Unassigned	Unassigned	Unassigned	Unassigned	Unassigned	Unassigned	Unassigned	Actinobacteria	Actinomycetia	Corynebacteriales	Nocardiaceae	Rhodococcus
FICUS_Selbmann_78.scaffold_765_c1||full_1	FICUS_Selbmann_78	81415	Yes	94	Medium-quality	dsDNAphage	vOTU13290	Clustered	134_0	Uroviricota	Caudoviricetes	Caudovirales	Myoviridae	Unclassified	Unassigned	Unassigned	Unassigned	Unassigned	Unassigned	No host prediction	No host prediction	No host prediction	No host prediction	No host prediction
FICUS_Selbmann_78.scaffold_824_c1||full	FICUS_Selbmann_78	75162	No	110	Medium-quality	dsDNAphage	vOTU13314	Outlier	Unclustered	Unassigned	Unassigned	Unassigned	Unassigned	Unassigned	Unassigned	Unassigned	Unassigned	Unassigned	Unassigned	Bacteroidetes	Cytophagia	Cytophagales	Spirosomaceae	Dyadobacter
FICUS_Selbmann_78.scaffold_829_c1||full	FICUS_Selbmann_78	74966	No	93	Complete	NA	vOTU13317	Clustered	1867_3	Uroviricota	Caudoviricetes	Unclassified	Schitoviridae	Mixed	Uroviricota	Caudoviricetes	Unclassified	Schitoviridae	Mixed	No host prediction	No host prediction	No host prediction	No host prediction	No host prediction
FICUS_Selbmann_78.scaffold_901_c1||full_1	FICUS_Selbmann_78	70313	Yes	69	Medium-quality	dsDNAphage	vOTU13346	Clustered	8524_0	Unassigned	Unassigned	Unassigned	Unassigned	Unassigned	Unassigned	Unassigned	Unassigned	Unassigned	Unassigned	No host prediction	No host prediction	No host prediction	No host prediction	No host prediction
FICUS_Selbmann_78.scaffold_917_c1||full_1	FICUS_Selbmann_78	69383	Yes	96	Medium-quality	dsDNAphage	vOTU13355	Clustered	8496_0	Unassigned	Unassigned	Unassigned	Unassigned	Unassigned	Unassigned	Unassigned	Unassigned	Unassigned	Unassigned	No host prediction	No host prediction	No host prediction	No host prediction	No host prediction
FICUS_Selbmann_78.scaffold_79_c5||full	FICUS_Selbmann_78	69358	No	61	High-quality	dsDNAphage	vOTU13298	Overlap (VC_1788/VC_8494)	Unclustered	Unassigned	Unassigned	Unassigned	Unassigned	Unassigned	Unassigned	Unassigned	Unassigned	Unassigned	Unassigned	No host prediction	No host prediction	No host prediction	No host prediction	No host prediction
FICUS_Selbmann_78.scaffold_948_c1||full	FICUS_Selbmann_78	67380	No	75	Low-quality	dsDNAphage	vOTU13364	Singleton	Unclustered	Unassigned	Unassigned	Unassigned	Unassigned	Unassigned	Unassigned	Unassigned	Unassigned	Unassigned	Unassigned	Proteobacteria	Alphaproteobacteria	Caulobacterales	Caulobacteraceae	Brevundimonas
FICUS_Selbmann_78.scaffold_261_c2||full_1	FICUS_Selbmann_78	65864	Yes	60	Low-quality	dsDNAphage	vOTU13122	Outlier	Unclustered	Unassigned	Unassigned	Unassigned	Unassigned	Unassigned	Unassigned	Unassigned	Unassigned	Unassigned	Unassigned	Firmicutes	Bacilli	Bacillales	Paenibacillaceae	Paenibacillus
FICUS_Selbmann_78.scaffold_977_c1||full_1	FICUS_Selbmann_78	64863	Yes	95	Complete	dsDNAphage	vOTU13374	Outlier	Unclustered	Unassigned	Unassigned	Unassigned	Unassigned	Unassigned	Unassigned	Unassigned	Unassigned	Unassigned	Unassigned	No host prediction	No host prediction	No host prediction	No host prediction	No host prediction
FICUS_Selbmann_78.scaffold_993_c1||full_1	FICUS_Selbmann_78	64175	Yes	84	Complete	dsDNAphage	vOTU13380	Clustered	343_0	Unassigned	Unassigned	Unassigned	Unassigned	Unassigned	Unassigned	Unassigned	Unassigned	Unassigned	Unassigned	No host prediction	No host prediction	No host prediction	No host prediction	No host prediction
FICUS_Selbmann_78.scaffold_1012_c1||full_1	FICUS_Selbmann_78	63242	Yes	85	Medium-quality	dsDNAphage	vOTU12930	Clustered	676_0	Uroviricota	Caudoviricetes	Caudovirales	Siphoviridae	Unclassified	Unassigned	Unassigned	Unassigned	Unassigned	Unassigned	Actinobacteria	Actinomycetia	Streptomycetales	Streptomycetaceae	Streptomyces
FICUS_Selbmann_78.scaffold_720_c2||full_1	FICUS_Selbmann_78	63060	Yes	70	High-quality	dsDNAphage	vOTU13266	Clustered	452_0	Uroviricota	Caudoviricetes	Mixed	Mixed	Mixed	Uroviricota	Caudoviricetes	Unclassified	Unclassified	Mixed	Actinobacteria	Actinomycetia	Streptomycetales	Streptomycetaceae	Streptomyces
FICUS_Selbmann_78.scaffold_970_c1||full_1	FICUS_Selbmann_78	59704	Yes	55	Low-quality	dsDNAphage	vOTU13373	Clustered	3978_0	Unclassified	Unclassified	Unclassified	Unclassified	Unclassified	Unassigned	Unassigned	Unassigned	Unassigned	Unassigned	Proteobacteria	Alphaproteobacteria	Hyphomicrobiales	Devosiaceae	No host prediction
FICUS_Selbmann_78.scaffold_1137_c1||full_1	FICUS_Selbmann_78	57962	Yes	88	Medium-quality	dsDNAphage	vOTU12988	Clustered	3397_0	Uroviricota	Caudoviricetes	Mixed	Mixed	Mixed	Uroviricota	Caudoviricetes	Unclassified	Unclassified	Luckybarnesvirus	No host prediction	No host prediction	No host prediction	No host prediction	No host prediction
FICUS_Selbmann_78.scaffold_1209_c1||full	FICUS_Selbmann_78	55230	No	94	Medium-quality	dsDNAphage	vOTU13016	Outlier	Unclustered	Unassigned	Unassigned	Unassigned	Unassigned	Unassigned	Unassigned	Unassigned	Unassigned	Unassigned	Unassigned	No host prediction	No host prediction	No host prediction	No host prediction	No host prediction
FICUS_Selbmann_78.scaffold_1289_c1||full	FICUS_Selbmann_78	52105	No	55	Medium-quality	dsDNAphage	vOTU13043	Outlier	Unclustered	Unassigned	Unassigned	Unassigned	Unassigned	Unassigned	Unassigned	Unassigned	Unassigned	Unassigned	Unassigned	No host prediction	No host prediction	No host prediction	No host prediction	No host prediction
FICUS_Selbmann_78.scaffold_1311_c1||full_1	FICUS_Selbmann_78	51550	Yes	57	High-quality	dsDNAphage	vOTU13051	Clustered	8498_0	Unassigned	Unassigned	Unassigned	Unassigned	Unassigned	Unassigned	Unassigned	Unassigned	Unassigned	Unassigned	No host prediction	No host prediction	No host prediction	No host prediction	No host prediction
FICUS_Selbmann_78.scaffold_1523_c1||full_1	FICUS_Selbmann_78	44939	Yes	62	Medium-quality	dsDNAphage	vOTU13085	Clustered	4722_0	Unassigned	Unassigned	Unassigned	Unassigned	Unassigned	Unassigned	Unassigned	Unassigned	Unassigned	Unassigned	No host prediction	No host prediction	No host prediction	No host prediction	No host prediction
FICUS_Selbmann_78.scaffold_1527_c1||full_1	FICUS_Selbmann_78	44850	Yes	57	High-quality	dsDNAphage	vOTU13086	Outlier	Unclustered	Unassigned	Unassigned	Unassigned	Unassigned	Unassigned	Unassigned	Unassigned	Unassigned	Unassigned	Unassigned	No host prediction	No host prediction	No host prediction	No host prediction	No host prediction
FICUS_Selbmann_78.scaffold_1575_c1||full_1	FICUS_Selbmann_78	43568	Yes	45	Low-quality	dsDNAphage	vOTU13088	Clustered	8508_0	Unassigned	Unassigned	Unassigned	Unassigned	Unassigned	Unassigned	Unassigned	Unassigned	Unassigned	Unassigned	No host prediction	No host prediction	No host prediction	No host prediction	No host prediction
FICUS_Selbmann_78.scaffold_1130_c1||full	FICUS_Selbmann_78	42307	No	63	Medium-quality	dsDNAphage	vOTU12985	Outlier	Unclustered	Unassigned	Unassigned	Unassigned	Unassigned	Unassigned	Unassigned	Unassigned	Unassigned	Unassigned	Unassigned	No host prediction	No host prediction	No host prediction	No host prediction	No host prediction
FICUS_Selbmann_78.scaffold_1624_c1||full_1	FICUS_Selbmann_78	42131	Yes	46	Medium-quality	dsDNAphage	vOTU13091	Clustered	8510_0	Unassigned	Unassigned	Unassigned	Unassigned	Unassigned	Unassigned	Unassigned	Unassigned	Unassigned	Unassigned	No host prediction	No host prediction	No host prediction	No host prediction	No host prediction
FICUS_Selbmann_78.scaffold_1735_c1||full	FICUS_Selbmann_78	39332	No	46	High-quality	dsDNAphage	vOTU13094	Outlier	Unclustered	Unassigned	Unassigned	Unassigned	Unassigned	Unassigned	Unassigned	Unassigned	Unassigned	Unassigned	Unassigned	No host prediction	No host prediction	No host prediction	No host prediction	No host prediction
FICUS_Selbmann_78.scaffold_1781_c1||full_1	FICUS_Selbmann_78	38494	Yes	39	Low-quality	dsDNAphage	vOTU13095	Clustered	3978_0	Unclassified	Unclassified	Unclassified	Unclassified	Unclassified	Unassigned	Unassigned	Unassigned	Unassigned	Unassigned	Proteobacteria	Alphaproteobacteria	Hyphomicrobiales	Boseaceae	Bosea
FICUS_Selbmann_78.scaffold_1845_c1||full_1	FICUS_Selbmann_78	37489	Yes	33	Low-quality	dsDNAphage	vOTU13096	Clustered	3978_0	Unclassified	Unclassified	Unclassified	Unclassified	Unclassified	Unassigned	Unassigned	Unassigned	Unassigned	Unassigned	No host prediction	No host prediction	No host prediction	No host prediction	No host prediction
FICUS_Selbmann_78.scaffold_1855_c1||full	FICUS_Selbmann_78	37340	No	46	Complete	NA	vOTU13097	Overlap (VC_7030/VC_8513)	Unclustered	Unassigned	Unassigned	Unassigned	Unassigned	Unassigned	Unassigned	Unassigned	Unassigned	Unassigned	Unassigned	No host prediction	No host prediction	No host prediction	No host prediction	No host prediction
FICUS_Selbmann_78.scaffold_1871_c1||full_1	FICUS_Selbmann_78	36985	Yes	37	Low-quality	dsDNAphage	vOTU13098	Clustered	1523_0	Unassigned	Unassigned	Unassigned	Unassigned	Unassigned	Unassigned	Unassigned	Unassigned	Unassigned	Unassigned	Proteobacteria	Alphaproteobacteria	Hyphomicrobiales	Boseaceae	Bosea
FICUS_Selbmann_78.scaffold_1876_c1||full	FICUS_Selbmann_78	36890	No	62	Complete	NA	vOTU13099	Outlier	Unclustered	Unassigned	Unassigned	Unassigned	Unassigned	Unassigned	Unassigned	Unassigned	Unassigned	Unassigned	Unassigned	No host prediction	No host prediction	No host prediction	No host prediction	No host prediction
FICUS_Selbmann_78.scaffold_2012_c1||full	FICUS_Selbmann_78	34400	No	35	Low-quality	dsDNAphage	vOTU13103	Clustered	2824_0	Unassigned	Unassigned	Unassigned	Unassigned	Unassigned	Unassigned	Unassigned	Unassigned	Unassigned	Unassigned	Actinobacteria	Actinomycetia	Micrococcales	Microbacteriaceae	Frigoribacterium
FICUS_Selbmann_78.scaffold_2015_c1||full	FICUS_Selbmann_78	34301	No	55	Medium-quality	dsDNAphage	vOTU13104	Outlier	Unclustered	Unassigned	Unassigned	Unassigned	Unassigned	Unassigned	Unassigned	Unassigned	Unassigned	Unassigned	Unassigned	No host prediction	No host prediction	No host prediction	No host prediction	No host prediction
FICUS_Selbmann_78.scaffold_2037_c1||full_1	FICUS_Selbmann_78	33962	Yes	47	Medium-quality	dsDNAphage	vOTU13105	Outlier	Unclustered	Unassigned	Unassigned	Unassigned	Unassigned	Unassigned	Unassigned	Unassigned	Unassigned	Unassigned	Unassigned	No host prediction	No host prediction	No host prediction	No host prediction	No host prediction
FICUS_Selbmann_78.scaffold_2181_c1||full_1	FICUS_Selbmann_78	31827	Yes	39	Low-quality	dsDNAphage	vOTU13106	Clustered	8500_0	Unassigned	Unassigned	Unassigned	Unassigned	Unassigned	Unassigned	Unassigned	Unassigned	Unassigned	Unassigned	No host prediction	No host prediction	No host prediction	No host prediction	No host prediction
FICUS_Selbmann_78.scaffold_2247_c1||full	FICUS_Selbmann_78	30946	No	42	Low-quality	dsDNAphage	vOTU13111	Clustered	8517_0	Unassigned	Unassigned	Unassigned	Unassigned	Unassigned	Unassigned	Unassigned	Unassigned	Unassigned	Unassigned	No host prediction	No host prediction	No host prediction	No host prediction	No host prediction
FICUS_Selbmann_78.scaffold_2423_c1||full	FICUS_Selbmann_78	28802	No	30	Medium-quality	dsDNAphage	vOTU13115	Clustered	8498_0	Unassigned	Unassigned	Unassigned	Unassigned	Unassigned	Unassigned	Unassigned	Unassigned	Unassigned	Unassigned	No host prediction	No host prediction	No host prediction	No host prediction	No host prediction
FICUS_Selbmann_78.scaffold_2190_c2||full	FICUS_Selbmann_78	28152	No	34	Medium-quality	dsDNAphage	vOTU13107	Singleton	Unclustered	Unassigned	Unassigned	Unassigned	Unassigned	Unassigned	Unassigned	Unassigned	Unassigned	Unassigned	Unassigned	No host prediction	No host prediction	No host prediction	No host prediction	No host prediction
FICUS_Selbmann_78.scaffold_2498_c1||full	FICUS_Selbmann_78	27973	No	35	Low-quality	dsDNAphage	vOTU13118	Outlier	Unclustered	Unassigned	Unassigned	Unassigned	Unassigned	Unassigned	Unassigned	Unassigned	Unassigned	Unassigned	Unassigned	No host prediction	No host prediction	No host prediction	No host prediction	No host prediction
FICUS_Selbmann_78.scaffold_2524_c1||full	FICUS_Selbmann_78	27714	No	28	Low-quality	dsDNAphage	vOTU13119	Clustered	8524_0	Unassigned	Unassigned	Unassigned	Unassigned	Unassigned	Unassigned	Unassigned	Unassigned	Unassigned	Unassigned	No host prediction	No host prediction	No host prediction	No host prediction	No host prediction
FICUS_Selbmann_78.scaffold_2548_c1||full	FICUS_Selbmann_78	27453	No	34	Medium-quality	dsDNAphage	vOTU13120	Outlier	Unclustered	Unassigned	Unassigned	Unassigned	Unassigned	Unassigned	Unassigned	Unassigned	Unassigned	Unassigned	Unassigned	No host prediction	No host prediction	No host prediction	No host prediction	No host prediction
FICUS_Selbmann_78.scaffold_2657_c1||full_1	FICUS_Selbmann_78	26451	Yes	31	Low-quality	dsDNAphage	vOTU13124	Clustered	4547_0	Unassigned	Unassigned	Unassigned	Unassigned	Unassigned	Unassigned	Unassigned	Unassigned	Unassigned	Unassigned	Proteobacteria	Alphaproteobacteria	Hyphomicrobiales	Devosiaceae	Devosia
FICUS_Selbmann_78.scaffold_2470_c2||full	FICUS_Selbmann_78	26402	No	41	Low-quality	dsDNAphage	vOTU13116	Clustered	8490_0	Uroviricota	Caudoviricetes	Caudovirales	Siphoviridae	Unclassified	Unassigned	Unassigned	Unassigned	Unassigned	Unassigned	No host prediction	No host prediction	No host prediction	No host prediction	No host prediction
FICUS_Selbmann_78.scaffold_1469_c2||full	FICUS_Selbmann_78	26077	No	27	Low-quality	dsDNAphage	vOTU13083	Clustered	8466_0	Unassigned	Unassigned	Unassigned	Unassigned	Unassigned	Unassigned	Unassigned	Unassigned	Unassigned	Unassigned	Proteobacteria	Alphaproteobacteria	Rhodospirillales	Azospirillaceae	Azospirillum
FICUS_Selbmann_78.scaffold_2758_c1||full	FICUS_Selbmann_78	25474	No	22	Low-quality	dsDNAphage	vOTU13126	Outlier	Unclustered	Unassigned	Unassigned	Unassigned	Unassigned	Unassigned	Unassigned	Unassigned	Unassigned	Unassigned	Unassigned	No host prediction	No host prediction	No host prediction	No host prediction	No host prediction
FICUS_Selbmann_78.scaffold_2971_c1||full_1	FICUS_Selbmann_78	23647	Yes	26	Low-quality	dsDNAphage	vOTU13132	Clustered	8476_0	Unassigned	Unassigned	Unassigned	Unassigned	Unassigned	Unassigned	Unassigned	Unassigned	Unassigned	Unassigned	Proteobacteria	Alphaproteobacteria	Caulobacterales	Caulobacteraceae	Caulobacter
FICUS_Selbmann_78.scaffold_3013_c1||full	FICUS_Selbmann_78	23350	No	21	Low-quality	dsDNAphage	vOTU13134	Clustered	7638_0	Unassigned	Unassigned	Unassigned	Unassigned	Unassigned	Unassigned	Unassigned	Unassigned	Unassigned	Unassigned	Actinobacteria	Actinomycetia	Streptomycetales	Streptomycetaceae	Streptomyces
FICUS_Selbmann_78.scaffold_3044_c1||full_1	FICUS_Selbmann_78	23123	Yes	27	Low-quality	dsDNAphage	vOTU13135	Clustered	3978_0	Unclassified	Unclassified	Unclassified	Unclassified	Unclassified	Unassigned	Unassigned	Unassigned	Unassigned	Unassigned	Proteobacteria	Alphaproteobacteria	Hyphomicrobiales	Devosiaceae	Devosia
FICUS_Selbmann_78.scaffold_3059_c1||full_1	FICUS_Selbmann_78	23033	Yes	29	Low-quality	dsDNAphage	vOTU13136	Outlier	Unclustered	Unassigned	Unassigned	Unassigned	Unassigned	Unassigned	Unassigned	Unassigned	Unassigned	Unassigned	Unassigned	No host prediction	No host prediction	No host prediction	No host prediction	No host prediction
FICUS_Selbmann_78.scaffold_3165_c1||full	FICUS_Selbmann_78	22290	No	19	Low-quality	dsDNAphage	vOTU13140	Clustered	4789_0	Unassigned	Unassigned	Unassigned	Unassigned	Unassigned	Unassigned	Unassigned	Unassigned	Unassigned	Unassigned	Proteobacteria	Alphaproteobacteria	Sphingomonadales	Sphingomonadaceae	Sphingomonas
FICUS_Selbmann_78.scaffold_3238_c1||full	FICUS_Selbmann_78	21874	No	33	Low-quality	lavidaviridae	vOTU13142	Clustered	8517_0	Unassigned	Unassigned	Unassigned	Unassigned	Unassigned	Unassigned	Unassigned	Unassigned	Unassigned	Unassigned	No host prediction	No host prediction	No host prediction	No host prediction	No host prediction
FICUS_Selbmann_78.scaffold_3391_c1||full	FICUS_Selbmann_78	20801	No	26	Low-quality	dsDNAphage	vOTU13148	Clustered	7521_0	Unassigned	Unassigned	Unassigned	Unassigned	Unassigned	Unassigned	Unassigned	Unassigned	Unassigned	Unassigned	No host prediction	No host prediction	No host prediction	No host prediction	No host prediction
FICUS_Selbmann_78.scaffold_3405_c1||full	FICUS_Selbmann_78	20739	No	49	Low-quality	dsDNAphage	vOTU13149	Outlier	Unclustered	Unassigned	Unassigned	Unassigned	Unassigned	Unassigned	Unassigned	Unassigned	Unassigned	Unassigned	Unassigned	No host prediction	No host prediction	No host prediction	No host prediction	No host prediction
FICUS_Selbmann_78.scaffold_3449_c1||full_1	FICUS_Selbmann_78	20467	Yes	22	Low-quality	dsDNAphage	vOTU13151	Clustered	3978_0	Unclassified	Unclassified	Unclassified	Unclassified	Unclassified	Unassigned	Unassigned	Unassigned	Unassigned	Unassigned	Proteobacteria	Alphaproteobacteria	Hyphomicrobiales	Boseaceae	Bosea
FICUS_Selbmann_78.scaffold_3475_c1||full	FICUS_Selbmann_78	20299	No	20	Medium-quality	dsDNAphage	vOTU13153	Clustered	8533_0	Unassigned	Unassigned	Unassigned	Unassigned	Unassigned	Unassigned	Unassigned	Unassigned	Unassigned	Unassigned	Proteobacteria	Alphaproteobacteria	Hyphomicrobiales	Rhizobiaceae	No host prediction
FICUS_Selbmann_78.scaffold_3505_c1||full	FICUS_Selbmann_78	20098	No	27	Low-quality	dsDNAphage	vOTU13154	Clustered	247_0	Uroviricota	Caudoviricetes	Caudovirales	Siphoviridae	Unclassified	Unassigned	Unassigned	Unassigned	Unassigned	Unassigned	Actinobacteria	Actinomycetia	Corynebacteriales	Nocardiaceae	Rhodococcus
FICUS_Selbmann_78.scaffold_3513_c1||full	FICUS_Selbmann_78	20060	No	24	Low-quality	dsDNAphage	vOTU13155	Clustered	1523_0	Unassigned	Unassigned	Unassigned	Unassigned	Unassigned	Unassigned	Unassigned	Unassigned	Unassigned	Unassigned	Proteobacteria	Alphaproteobacteria	Hyphomicrobiales	No host prediction	No host prediction
FICUS_Selbmann_78.scaffold_3569_c1||full_1	FICUS_Selbmann_78	19689	Yes	21	Low-quality	dsDNAphage	vOTU13156	Clustered	8509_0	Unassigned	Unassigned	Unassigned	Unassigned	Unassigned	Unassigned	Unassigned	Unassigned	Unassigned	Unassigned	No host prediction	No host prediction	No host prediction	No host prediction	No host prediction
FICUS_Selbmann_78.scaffold_3635_c1||full_1	FICUS_Selbmann_78	19314	Yes	24	Low-quality	dsDNAphage	vOTU13157	Clustered	8476_0	Unassigned	Unassigned	Unassigned	Unassigned	Unassigned	Unassigned	Unassigned	Unassigned	Unassigned	Unassigned	Proteobacteria	Alphaproteobacteria	Caulobacterales	Caulobacteraceae	Brevundimonas
FICUS_Selbmann_78.scaffold_3689_c1||full_1	FICUS_Selbmann_78	18994	Yes	18	Low-quality	dsDNAphage	vOTU13158	Outlier	Unclustered	Unassigned	Unassigned	Unassigned	Unassigned	Unassigned	Unassigned	Unassigned	Unassigned	Unassigned	Unassigned	No host prediction	No host prediction	No host prediction	No host prediction	No host prediction
FICUS_Selbmann_78.scaffold_3767_c1||full	FICUS_Selbmann_78	18565	No	13	Low-quality	NCLDV	vOTU13161	Singleton	Unclustered	Unassigned	Unassigned	Unassigned	Unassigned	Unassigned	Unassigned	Unassigned	Unassigned	Unassigned	Unassigned	No host prediction	No host prediction	No host prediction	No host prediction	No host prediction
FICUS_Selbmann_78.scaffold_3861_c1||full	FICUS_Selbmann_78	18138	No	18	Low-quality	dsDNAphage	vOTU13165	Clustered	1823_0	Unassigned	Unassigned	Unassigned	Unassigned	Unassigned	Unassigned	Unassigned	Unassigned	Unassigned	Unassigned	No host prediction	No host prediction	No host prediction	No host prediction	No host prediction
FICUS_Selbmann_78.scaffold_3903_c1||full	FICUS_Selbmann_78	17915	No	31	Low-quality	dsDNAphage	vOTU13167	Outlier	Unclustered	Unassigned	Unassigned	Unassigned	Unassigned	Unassigned	Unassigned	Unassigned	Unassigned	Unassigned	Unassigned	No host prediction	No host prediction	No host prediction	No host prediction	No host prediction
FICUS_Selbmann_78.scaffold_4006_c1||full	FICUS_Selbmann_78	17459	No	26	Low-quality	dsDNAphage	vOTU13170	Clustered	8468_0	Uroviricota	Caudoviricetes	Mixed	Mixed	Mixed	Uroviricota	Caudoviricetes	Unclassified	Unclassified	Vhulanivirus	Proteobacteria	Alphaproteobacteria	Hyphomicrobiales	Devosiaceae	Devosia
FICUS_Selbmann_78.scaffold_3381_c2||full	FICUS_Selbmann_78	16945	No	13	Low-quality	dsDNAphage	vOTU13147	Outlier	Unclustered	Unassigned	Unassigned	Unassigned	Unassigned	Unassigned	Unassigned	Unassigned	Unassigned	Unassigned	Unassigned	Proteobacteria	Alphaproteobacteria	No host prediction	No host prediction	No host prediction
FICUS_Selbmann_78.scaffold_4139_c1||full	FICUS_Selbmann_78	16902	No	24	Low-quality	dsDNAphage	vOTU13173	Singleton	Unclustered	Unassigned	Unassigned	Unassigned	Unassigned	Unassigned	Unassigned	Unassigned	Unassigned	Unassigned	Unassigned	No host prediction	No host prediction	No host prediction	No host prediction	No host prediction
FICUS_Selbmann_78.scaffold_4312_c1||full	FICUS_Selbmann_78	16133	No	21	Low-quality	dsDNAphage	vOTU13180	Outlier	Unclustered	Unassigned	Unassigned	Unassigned	Unassigned	Unassigned	Unassigned	Unassigned	Unassigned	Unassigned	Unassigned	Proteobacteria	Betaproteobacteria	Burkholderiales	Comamonadaceae	Acidovorax
FICUS_Selbmann_78.scaffold_4359_c1||full	FICUS_Selbmann_78	16006	No	25	Low-quality	dsDNAphage	vOTU13182	Singleton	Unclustered	Unassigned	Unassigned	Unassigned	Unassigned	Unassigned	Unassigned	Unassigned	Unassigned	Unassigned	Unassigned	No host prediction	No host prediction	No host prediction	No host prediction	No host prediction
FICUS_Selbmann_78.scaffold_3447_c2||full	FICUS_Selbmann_78	15940	No	15	Low-quality	NA	vOTU13150	Singleton	Unclustered	Unassigned	Unassigned	Unassigned	Unassigned	Unassigned	Unassigned	Unassigned	Unassigned	Unassigned	Unassigned	No host prediction	No host prediction	No host prediction	No host prediction	No host prediction
FICUS_Selbmann_78.scaffold_4482_c1||full	FICUS_Selbmann_78	15496	No	24	Low-quality	dsDNAphage	vOTU13183	Clustered	8541_0	Unassigned	Unassigned	Unassigned	Unassigned	Unassigned	Unassigned	Unassigned	Unassigned	Unassigned	Unassigned	No host prediction	No host prediction	No host prediction	No host prediction	No host prediction
FICUS_Selbmann_78.scaffold_4486_c1||full	FICUS_Selbmann_78	15488	No	9	Low-quality	dsDNAphage	vOTU13184	Clustered	8466_0	Unassigned	Unassigned	Unassigned	Unassigned	Unassigned	Unassigned	Unassigned	Unassigned	Unassigned	Unassigned	No host prediction	No host prediction	No host prediction	No host prediction	No host prediction
FICUS_Selbmann_78.scaffold_4893_c1||full	FICUS_Selbmann_78	14105	No	14	Low-quality	dsDNAphage	vOTU13189	Outlier	Unclustered	Unassigned	Unassigned	Unassigned	Unassigned	Unassigned	Unassigned	Unassigned	Unassigned	Unassigned	Unassigned	No host prediction	No host prediction	No host prediction	No host prediction	No host prediction
FICUS_Selbmann_78.scaffold_2766_c2||full	FICUS_Selbmann_78	13898	No	15	Low-quality	dsDNAphage	vOTU13127	Clustered	8526_0	Unassigned	Unassigned	Unassigned	Unassigned	Unassigned	Unassigned	Unassigned	Unassigned	Unassigned	Unassigned	No host prediction	No host prediction	No host prediction	No host prediction	No host prediction
FICUS_Selbmann_78.scaffold_5043_c1||full	FICUS_Selbmann_78	13678	No	16	Low-quality	dsDNAphage	vOTU13195	Outlier	Unclustered	Unassigned	Unassigned	Unassigned	Unassigned	Unassigned	Unassigned	Unassigned	Unassigned	Unassigned	Unassigned	No host prediction	No host prediction	No host prediction	No host prediction	No host prediction
FICUS_Selbmann_78.scaffold_5140_c1||full	FICUS_Selbmann_78	13406	No	22	Low-quality	dsDNAphage	vOTU13199	Singleton	Unclustered	Unassigned	Unassigned	Unassigned	Unassigned	Unassigned	Unassigned	Unassigned	Unassigned	Unassigned	Unassigned	No host prediction	No host prediction	No host prediction	No host prediction	No host prediction
FICUS_Selbmann_78.scaffold_5254_c1||full	FICUS_Selbmann_78	13146	No	14	Low-quality	dsDNAphage	vOTU13200	Clustered	8510_0	Unassigned	Unassigned	Unassigned	Unassigned	Unassigned	Unassigned	Unassigned	Unassigned	Unassigned	Unassigned	No host prediction	No host prediction	No host prediction	No host prediction	No host prediction
FICUS_Selbmann_78.scaffold_5278_c1||full	FICUS_Selbmann_78	13097	No	16	Low-quality	dsDNAphage	vOTU13201	Clustered	8466_0	Unassigned	Unassigned	Unassigned	Unassigned	Unassigned	Unassigned	Unassigned	Unassigned	Unassigned	Unassigned	No host prediction	No host prediction	No host prediction	No host prediction	No host prediction
FICUS_Selbmann_78.scaffold_5349_c1||full	FICUS_Selbmann_78	12937	No	14	Low-quality	NCLDV	vOTU13203	Clustered	8543_0	Uroviricota	Caudoviricetes	Mixed	Mixed	Mixed	Uroviricota	Caudoviricetes	Unclassified	Unclassified	Seussvirus	No host prediction	No host prediction	No host prediction	No host prediction	No host prediction
FICUS_Selbmann_78.scaffold_5370_c1||full_1	FICUS_Selbmann_78	12877	Yes	11	Low-quality	dsDNAphage	vOTU13205	Clustered	131_0	Unassigned	Unassigned	Unassigned	Unassigned	Unassigned	Unassigned	Unassigned	Unassigned	Unassigned	Unassigned	No host prediction	No host prediction	No host prediction	No host prediction	No host prediction
FICUS_Selbmann_78.scaffold_5437_c1||full_1	FICUS_Selbmann_78	12726	Yes	17	Low-quality	dsDNAphage	vOTU13206	Clustered	8476_0	Unassigned	Unassigned	Unassigned	Unassigned	Unassigned	Unassigned	Unassigned	Unassigned	Unassigned	Unassigned	Proteobacteria	Alphaproteobacteria	Caulobacterales	Caulobacteraceae	Caulobacter
FICUS_Selbmann_78.scaffold_5487_c1||full	FICUS_Selbmann_78	12618	No	20	Low-quality	dsDNAphage	vOTU13208	Outlier	Unclustered	Unassigned	Unassigned	Unassigned	Unassigned	Unassigned	Unassigned	Unassigned	Unassigned	Unassigned	Unassigned	Proteobacteria	Alphaproteobacteria	Hyphomicrobiales	Devosiaceae	Youhaiella
FICUS_Selbmann_78.scaffold_5664_c1||full	FICUS_Selbmann_78	12226	No	11	Low-quality	dsDNAphage	vOTU13214	Outlier	Unclustered	Unassigned	Unassigned	Unassigned	Unassigned	Unassigned	Unassigned	Unassigned	Unassigned	Unassigned	Unassigned	No host prediction	No host prediction	No host prediction	No host prediction	No host prediction
FICUS_Selbmann_78.scaffold_2250_c1||full_1	FICUS_Selbmann_78	11760	Yes	15	Low-quality	NA	vOTU13112	Singleton	Unclustered	Unassigned	Unassigned	Unassigned	Unassigned	Unassigned	Unassigned	Unassigned	Unassigned	Unassigned	Unassigned	No host prediction	No host prediction	No host prediction	No host prediction	No host prediction
FICUS_Selbmann_78.scaffold_5916_c1||full	FICUS_Selbmann_78	11680	No	15	Low-quality	dsDNAphage	vOTU13219	Clustered	5785_0	Unassigned	Unassigned	Unassigned	Unassigned	Unassigned	Unassigned	Unassigned	Unassigned	Unassigned	Unassigned	Planctomycetes	Planctomycetia	Isosphaerales	Isosphaeraceae	Paludisphaera
FICUS_Selbmann_78.scaffold_5936_c1||full	FICUS_Selbmann_78	11654	No	14	Low-quality	dsDNAphage	vOTU13220	Singleton	Unclustered	Unassigned	Unassigned	Unassigned	Unassigned	Unassigned	Unassigned	Unassigned	Unassigned	Unassigned	Unassigned	No host prediction	No host prediction	No host prediction	No host prediction	No host prediction
FICUS_Selbmann_78.scaffold_5975_c1||full	FICUS_Selbmann_78	11575	No	15	Low-quality	dsDNAphage	vOTU13223	Outlier	Unclustered	Unassigned	Unassigned	Unassigned	Unassigned	Unassigned	Unassigned	Unassigned	Unassigned	Unassigned	Unassigned	No host prediction	No host prediction	No host prediction	No host prediction	No host prediction
FICUS_Selbmann_78.scaffold_6090_c1||full_1	FICUS_Selbmann_78	11319	Yes	13	Low-quality	NA	vOTU13227	Overlap (VC_6411/VC_12380)	Unclustered	Unassigned	Unassigned	Unassigned	Unassigned	Unassigned	Unassigned	Unassigned	Unassigned	Unassigned	Unassigned	No host prediction	No host prediction	No host prediction	No host prediction	No host prediction
FICUS_Selbmann_78.scaffold_6097_c1||full	FICUS_Selbmann_78	11311	No	18	Low-quality	dsDNAphage	vOTU13228	Singleton	Unclustered	Unassigned	Unassigned	Unassigned	Unassigned	Unassigned	Unassigned	Unassigned	Unassigned	Unassigned	Unassigned	No host prediction	No host prediction	No host prediction	No host prediction	No host prediction
FICUS_Selbmann_78.scaffold_6106_c1||full	FICUS_Selbmann_78	11297	No	14	Low-quality	dsDNAphage	vOTU13229	Outlier	Unclustered	Unassigned	Unassigned	Unassigned	Unassigned	Unassigned	Unassigned	Unassigned	Unassigned	Unassigned	Unassigned	No host prediction	No host prediction	No host prediction	No host prediction	No host prediction
FICUS_Selbmann_78.scaffold_6125_c1||full	FICUS_Selbmann_78	11247	No	13	Low-quality	dsDNAphage	vOTU13230	Outlier	Unclustered	Unassigned	Unassigned	Unassigned	Unassigned	Unassigned	Unassigned	Unassigned	Unassigned	Unassigned	Unassigned	Actinobacteria	Actinomycetia	Micrococcales	Microbacteriaceae	Cryobacterium
FICUS_Selbmann_78.scaffold_6161_c1||full_1	FICUS_Selbmann_78	11174	Yes	13	Low-quality	dsDNAphage	vOTU13232	Overlap (VC_3450/VC_8478)	Unclustered	Unassigned	Unassigned	Unassigned	Unassigned	Unassigned	Unassigned	Unassigned	Unassigned	Unassigned	Unassigned	Proteobacteria	Alphaproteobacteria	Hyphomicrobiales	Boseaceae	Bosea
FICUS_Selbmann_78.scaffold_6352_c1||full_1	FICUS_Selbmann_78	10851	Yes	12	Low-quality	dsDNAphage	vOTU13235	Singleton	Unclustered	Unassigned	Unassigned	Unassigned	Unassigned	Unassigned	Unassigned	Unassigned	Unassigned	Unassigned	Unassigned	No host prediction	No host prediction	No host prediction	No host prediction	No host prediction
FICUS_Selbmann_78.scaffold_6400_c1||full	FICUS_Selbmann_78	10766	No	17	Low-quality	dsDNAphage	vOTU13238	Singleton	Unclustered	Unassigned	Unassigned	Unassigned	Unassigned	Unassigned	Unassigned	Unassigned	Unassigned	Unassigned	Unassigned	No host prediction	No host prediction	No host prediction	No host prediction	No host prediction
FICUS_Selbmann_78.scaffold_6477_c1||full	FICUS_Selbmann_78	10629	No	18	Low-quality	dsDNAphage	vOTU13239	Clustered	7334_0	Uroviricota	Caudoviricetes	Caudovirales	Siphoviridae	Unclassified	Unassigned	Unassigned	Unassigned	Unassigned	Unassigned	No host prediction	No host prediction	No host prediction	No host prediction	No host prediction
FICUS_Selbmann_78.scaffold_6547_c1||full	FICUS_Selbmann_78	10516	No	22	Low-quality	dsDNAphage	vOTU13243	Clustered	2331_0	Unassigned	Unassigned	Unassigned	Unassigned	Unassigned	Unassigned	Unassigned	Unassigned	Unassigned	Unassigned	No host prediction	No host prediction	No host prediction	No host prediction	No host prediction
FICUS_Selbmann_78.scaffold_6635_c1||full	FICUS_Selbmann_78	10366	No	14	Low-quality	dsDNAphage	vOTU13247	Outlier	Unclustered	Unassigned	Unassigned	Unassigned	Unassigned	Unassigned	Unassigned	Unassigned	Unassigned	Unassigned	Unassigned	No host prediction	No host prediction	No host prediction	No host prediction	No host prediction
FICUS_Selbmann_78.scaffold_6654_c1||full	FICUS_Selbmann_78	10342	No	16	Low-quality	dsDNAphage	vOTU13249	Singleton	Unclustered	Unassigned	Unassigned	Unassigned	Unassigned	Unassigned	Unassigned	Unassigned	Unassigned	Unassigned	Unassigned	No host prediction	No host prediction	No host prediction	No host prediction	No host prediction
FICUS_Selbmann_78.scaffold_6705_c1||full	FICUS_Selbmann_78	10268	No	5	Low-quality	dsDNAphage	vOTU13250	Singleton	Unclustered	Unassigned	Unassigned	Unassigned	Unassigned	Unassigned	Unassigned	Unassigned	Unassigned	Unassigned	Unassigned	No host prediction	No host prediction	No host prediction	No host prediction	No host prediction
FICUS_Selbmann_78.scaffold_6729_c1||full	FICUS_Selbmann_78	10239	No	11	Low-quality	NCLDV	vOTU13252	Singleton	Unclustered	Unassigned	Unassigned	Unassigned	Unassigned	Unassigned	Unassigned	Unassigned	Unassigned	Unassigned	Unassigned	No host prediction	No host prediction	No host prediction	No host prediction	No host prediction
FICUS_Selbmann_78.scaffold_5591_c1||full	FICUS_Selbmann_78	10133	No	15	Low-quality	dsDNAphage	vOTU13213	Outlier	Unclustered	Unassigned	Unassigned	Unassigned	Unassigned	Unassigned	Unassigned	Unassigned	Unassigned	Unassigned	Unassigned	Proteobacteria	No host prediction	No host prediction	No host prediction	No host prediction
FICUS_Selbmann_77.scaffold_48_c1||0_partial_1	FICUS_Selbmann_77	13766	Yes	17	Low-quality	dsDNAphage	vOTU12846	Overlap (VC_1952/VC_2059)	Unclustered	Unassigned	Unassigned	Unassigned	Unassigned	Unassigned	Unassigned	Unassigned	Unassigned	Unassigned	Unassigned	No host prediction	No host prediction	No host prediction	No host prediction	No host prediction
FICUS_Selbmann_77.scaffold_563_c1||0_partial	FICUS_Selbmann_77	18480	No	21	Low-quality	dsDNAphage	vOTU12861	Overlap (VC_1491/VC_1512)	Unclustered	Unassigned	Unassigned	Unassigned	Unassigned	Unassigned	Unassigned	Unassigned	Unassigned	Unassigned	Unassigned	No host prediction	No host prediction	No host prediction	No host prediction	No host prediction
FICUS_Selbmann_77.scaffold_2527_c1||0_partial	FICUS_Selbmann_77	12674	No	16	Low-quality	dsDNAphage	vOTU12805	Clustered	1402_0	Unassigned	Unassigned	Unassigned	Unassigned	Unassigned	Unassigned	Unassigned	Unassigned	Unassigned	Unassigned	No host prediction	No host prediction	No host prediction	No host prediction	No host prediction
FICUS_Selbmann_77.scaffold_216_c1||full_1	FICUS_Selbmann_77	71946	Yes	90	Medium-quality	dsDNAphage	vOTU12799	Clustered	2516_0	Unassigned	Unassigned	Unassigned	Unassigned	Unassigned	Unassigned	Unassigned	Unassigned	Unassigned	Unassigned	No host prediction	No host prediction	No host prediction	No host prediction	No host prediction
FICUS_Selbmann_77.scaffold_341_c1||full_1	FICUS_Selbmann_77	51765	Yes	66	Low-quality	dsDNAphage	vOTU12821	Clustered	820_0	Unassigned	Unassigned	Unassigned	Unassigned	Unassigned	Unassigned	Unassigned	Unassigned	Unassigned	Unassigned	No host prediction	No host prediction	No host prediction	No host prediction	No host prediction
FICUS_Selbmann_77.scaffold_352_c1||full_1	FICUS_Selbmann_77	51091	Yes	27	Low-quality	lavidaviridae	vOTU12822	Clustered	2791_0	Unassigned	Unassigned	Unassigned	Unassigned	Unassigned	Unassigned	Unassigned	Unassigned	Unassigned	Unassigned	No host prediction	No host prediction	No host prediction	No host prediction	No host prediction
FICUS_Selbmann_77.scaffold_568_c1||full	FICUS_Selbmann_77	37216	No	36	Low-quality	NA	vOTU12862	Outlier	Unclustered	Unassigned	Unassigned	Unassigned	Unassigned	Unassigned	Unassigned	Unassigned	Unassigned	Unassigned	Unassigned	No host prediction	No host prediction	No host prediction	No host prediction	No host prediction
FICUS_Selbmann_77.scaffold_749_c1||full	FICUS_Selbmann_77	30701	No	60	Low-quality	dsDNAphage	vOTU12895	Clustered	819_2	Unassigned	Unassigned	Unassigned	Unassigned	Unassigned	Unassigned	Unassigned	Unassigned	Unassigned	Unassigned	No host prediction	No host prediction	No host prediction	No host prediction	No host prediction
FICUS_Selbmann_77.scaffold_831_c1||full	FICUS_Selbmann_77	28478	No	38	Low-quality	dsDNAphage	vOTU12906	Overlap (VC_824/VC_1069)	Unclustered	Unassigned	Unassigned	Unassigned	Unassigned	Unassigned	Unassigned	Unassigned	Unassigned	Unassigned	Unassigned	No host prediction	No host prediction	No host prediction	No host prediction	No host prediction
FICUS_Selbmann_77.scaffold_1112_c1||full	FICUS_Selbmann_77	24085	No	33	Low-quality	NCLDV	vOTU12753	Clustered	3733_0	Unassigned	Unassigned	Unassigned	Unassigned	Unassigned	Unassigned	Unassigned	Unassigned	Unassigned	Unassigned	No host prediction	No host prediction	No host prediction	No host prediction	No host prediction
FICUS_Selbmann_77.scaffold_1247_c1||full	FICUS_Selbmann_77	22687	No	27	Low-quality	lavidaviridae	vOTU12777	Clustered	6549_0	Unassigned	Unassigned	Unassigned	Unassigned	Unassigned	Unassigned	Unassigned	Unassigned	Unassigned	Unassigned	No host prediction	No host prediction	No host prediction	No host prediction	No host prediction
FICUS_Selbmann_77.scaffold_1386_c1||full	FICUS_Selbmann_77	21365	No	49	Low-quality	dsDNAphage	vOTU12785	Clustered	1071_0	Unassigned	Unassigned	Unassigned	Unassigned	Unassigned	Unassigned	Unassigned	Unassigned	Unassigned	Unassigned	No host prediction	No host prediction	No host prediction	No host prediction	No host prediction
FICUS_Selbmann_77.scaffold_1692_c1||full	FICUS_Selbmann_77	19116	No	48	Low-quality	dsDNAphage	vOTU12792	Clustered	1071_0	Unassigned	Unassigned	Unassigned	Unassigned	Unassigned	Unassigned	Unassigned	Unassigned	Unassigned	Unassigned	No host prediction	No host prediction	No host prediction	No host prediction	No host prediction
FICUS_Selbmann_77.scaffold_1833_c1||full	FICUS_Selbmann_77	18315	No	17	Low-quality	dsDNAphage	vOTU12794	Overlap (VC_3691/VC_5345)	Unclustered	Unassigned	Unassigned	Unassigned	Unassigned	Unassigned	Unassigned	Unassigned	Unassigned	Unassigned	Unassigned	No host prediction	No host prediction	No host prediction	No host prediction	No host prediction
FICUS_Selbmann_77.scaffold_1935_c1||full	FICUS_Selbmann_77	17739	No	24	Low-quality	NCLDV	vOTU12796	Clustered	6536_0	Unassigned	Unassigned	Unassigned	Unassigned	Unassigned	Unassigned	Unassigned	Unassigned	Unassigned	Unassigned	No host prediction	No host prediction	No host prediction	No host prediction	No host prediction
FICUS_Selbmann_77.scaffold_2010_c1||full	FICUS_Selbmann_77	17382	No	19	Low-quality	dsDNAphage	vOTU12797	Clustered	1073_0	Unassigned	Unassigned	Unassigned	Unassigned	Unassigned	Unassigned	Unassigned	Unassigned	Unassigned	Unassigned	No host prediction	No host prediction	No host prediction	No host prediction	No host prediction
FICUS_Selbmann_77.scaffold_2398_c1||full	FICUS_Selbmann_77	15745	No	11	Low-quality	dsDNAphage	vOTU12802	Outlier	Unclustered	Unassigned	Unassigned	Unassigned	Unassigned	Unassigned	Unassigned	Unassigned	Unassigned	Unassigned	Unassigned	No host prediction	No host prediction	No host prediction	No host prediction	No host prediction
FICUS_Selbmann_77.scaffold_2499_c1||full	FICUS_Selbmann_77	15413	No	20	Low-quality	dsDNAphage	vOTU12804	Overlap (VC_1651/VC_1653/VC_3782)	Unclustered	Unassigned	Unassigned	Unassigned	Unassigned	Unassigned	Unassigned	Unassigned	Unassigned	Unassigned	Unassigned	No host prediction	No host prediction	No host prediction	No host prediction	No host prediction
FICUS_Selbmann_77.scaffold_2534_c1||full	FICUS_Selbmann_77	15257	No	20	Low-quality	dsDNAphage	vOTU12806	Clustered	6681_0	Unassigned	Unassigned	Unassigned	Unassigned	Unassigned	Unassigned	Unassigned	Unassigned	Unassigned	Unassigned	No host prediction	No host prediction	No host prediction	No host prediction	No host prediction
FICUS_Selbmann_77.scaffold_2691_c1||full	FICUS_Selbmann_77	14770	No	19	Low-quality	dsDNAphage	vOTU12809	Overlap (VC_2319/VC_2320)	Unclustered	Unassigned	Unassigned	Unassigned	Unassigned	Unassigned	Unassigned	Unassigned	Unassigned	Unassigned	Unassigned	No host prediction	No host prediction	No host prediction	No host prediction	No host prediction
FICUS_Selbmann_77.scaffold_2716_c1||full	FICUS_Selbmann_77	14676	No	12	Low-quality	lavidaviridae	vOTU73812	Clustered	1626_0	Unassigned	Unassigned	Unassigned	Unassigned	Unassigned	Unassigned	Unassigned	Unassigned	Unassigned	Unassigned	No host prediction	No host prediction	No host prediction	No host prediction	No host prediction
FICUS_Selbmann_77.scaffold_2813_c1||full	FICUS_Selbmann_77	14417	No	20	Low-quality	dsDNAphage	vOTU8462	Clustered	992_0	Unassigned	Unassigned	Unassigned	Unassigned	Unassigned	Unassigned	Unassigned	Unassigned	Unassigned	Unassigned	No host prediction	No host prediction	No host prediction	No host prediction	No host prediction
FICUS_Selbmann_77.scaffold_3014_c1||full	FICUS_Selbmann_77	13885	No	18	Low-quality	NCLDV	vOTU12813	Clustered	794_0	Unassigned	Unassigned	Unassigned	Unassigned	Unassigned	Unassigned	Unassigned	Unassigned	Unassigned	Unassigned	No host prediction	No host prediction	No host prediction	No host prediction	No host prediction
FICUS_Selbmann_77.scaffold_3038_c1||full	FICUS_Selbmann_77	13830	No	27	Low-quality	dsDNAphage	vOTU12063	Outlier	Unclustered	Unassigned	Unassigned	Unassigned	Unassigned	Unassigned	Unassigned	Unassigned	Unassigned	Unassigned	Unassigned	No host prediction	No host prediction	No host prediction	No host prediction	No host prediction
FICUS_Selbmann_77.scaffold_3070_c1||full	FICUS_Selbmann_77	13758	No	11	Low-quality	dsDNAphage	vOTU73380	Clustered	1987_0	Unassigned	Unassigned	Unassigned	Unassigned	Unassigned	Unassigned	Unassigned	Unassigned	Unassigned	Unassigned	No host prediction	No host prediction	No host prediction	No host prediction	No host prediction
FICUS_Selbmann_77.scaffold_3148_c1||full	FICUS_Selbmann_77	13556	No	14	Low-quality	dsDNAphage	vOTU591	Overlap (VC_1073/VC_1076)	Unclustered	Unassigned	Unassigned	Unassigned	Unassigned	Unassigned	Unassigned	Unassigned	Unassigned	Unassigned	Unassigned	No host prediction	No host prediction	No host prediction	No host prediction	No host prediction
FICUS_Selbmann_77.scaffold_3177_c1||full	FICUS_Selbmann_77	13510	No	16	Low-quality	lavidaviridae	vOTU12817	Clustered	8426_0	Unassigned	Unassigned	Unassigned	Unassigned	Unassigned	Unassigned	Unassigned	Unassigned	Unassigned	Unassigned	No host prediction	No host prediction	No host prediction	No host prediction	No host prediction
FICUS_Selbmann_77.scaffold_3346_c1||full	FICUS_Selbmann_77	13049	No	18	Low-quality	lavidaviridae	vOTU12819	Clustered	1325_0	Unassigned	Unassigned	Unassigned	Unassigned	Unassigned	Unassigned	Unassigned	Unassigned	Unassigned	Unassigned	No host prediction	No host prediction	No host prediction	No host prediction	No host prediction
FICUS_Selbmann_77.scaffold_595_c3||full	FICUS_Selbmann_77	12973	No	13	Low-quality	NCLDV	vOTU12866	Clustered	3322_0	Unassigned	Unassigned	Unassigned	Unassigned	Unassigned	Unassigned	Unassigned	Unassigned	Unassigned	Unassigned	No host prediction	No host prediction	No host prediction	No host prediction	No host prediction
FICUS_Selbmann_77.scaffold_3436_c1||full_1	FICUS_Selbmann_77	12874	Yes	18	Low-quality	dsDNAphage	vOTU507	Clustered	2084_0	Unassigned	Unassigned	Unassigned	Unassigned	Unassigned	Unassigned	Unassigned	Unassigned	Unassigned	Unassigned	No host prediction	No host prediction	No host prediction	No host prediction	No host prediction
FICUS_Selbmann_77.scaffold_3588_c1||full_1	FICUS_Selbmann_77	12522	Yes	27	Low-quality	dsDNAphage	vOTU356	Outlier	Unclustered	Unassigned	Unassigned	Unassigned	Unassigned	Unassigned	Unassigned	Unassigned	Unassigned	Unassigned	Unassigned	No host prediction	No host prediction	No host prediction	No host prediction	No host prediction
FICUS_Selbmann_77.scaffold_3911_c1||full	FICUS_Selbmann_77	11893	No	24	Low-quality	dsDNAphage	vOTU12832	Outlier	Unclustered	Unassigned	Unassigned	Unassigned	Unassigned	Unassigned	Unassigned	Unassigned	Unassigned	Unassigned	Unassigned	No host prediction	No host prediction	No host prediction	No host prediction	No host prediction
FICUS_Selbmann_77.scaffold_4163_c1||full	FICUS_Selbmann_77	11501	No	21	Low-quality	dsDNAphage	vOTU12835	Clustered	1560_0	Unassigned	Unassigned	Unassigned	Unassigned	Unassigned	Unassigned	Unassigned	Unassigned	Unassigned	Unassigned	No host prediction	No host prediction	No host prediction	No host prediction	No host prediction
FICUS_Selbmann_77.scaffold_4186_c1||full	FICUS_Selbmann_77	11465	No	16	Low-quality	dsDNAphage	vOTU12836	Clustered	1561_0	Unassigned	Unassigned	Unassigned	Unassigned	Unassigned	Unassigned	Unassigned	Unassigned	Unassigned	Unassigned	No host prediction	No host prediction	No host prediction	No host prediction	No host prediction
FICUS_Selbmann_77.scaffold_4261_c1||full	FICUS_Selbmann_77	11340	No	27	Low-quality	dsDNAphage	vOTU12839	Outlier	Unclustered	Unassigned	Unassigned	Unassigned	Unassigned	Unassigned	Unassigned	Unassigned	Unassigned	Unassigned	Unassigned	No host prediction	No host prediction	No host prediction	No host prediction	No host prediction
FICUS_Selbmann_77.scaffold_4504_c1||full_1	FICUS_Selbmann_77	10977	Yes	9	Low-quality	NA	vOTU174	Singleton	Unclustered	Unassigned	Unassigned	Unassigned	Unassigned	Unassigned	Unassigned	Unassigned	Unassigned	Unassigned	Unassigned	No host prediction	No host prediction	No host prediction	No host prediction	No host prediction
FICUS_Selbmann_77.scaffold_4845_c1||full	FICUS_Selbmann_77	10543	No	16	Low-quality	dsDNAphage	vOTU12849	Clustered	2240_0	Unassigned	Unassigned	Unassigned	Unassigned	Unassigned	Unassigned	Unassigned	Unassigned	Unassigned	Unassigned	No host prediction	No host prediction	No host prediction	No host prediction	No host prediction
FICUS_Selbmann_77.scaffold_3509_c2||full	FICUS_Selbmann_77	10524	No	12	Low-quality	NCLDV	vOTU18686	Clustered	6029_0	Unassigned	Unassigned	Unassigned	Unassigned	Unassigned	Unassigned	Unassigned	Unassigned	Unassigned	Unassigned	No host prediction	No host prediction	No host prediction	No host prediction	No host prediction
FICUS_Selbmann_77.scaffold_1624_c2||full	FICUS_Selbmann_77	10316	No	7	Low-quality	NCLDV	vOTU12789	Clustered	8421_0	Unassigned	Unassigned	Unassigned	Unassigned	Unassigned	Unassigned	Unassigned	Unassigned	Unassigned	Unassigned	No host prediction	No host prediction	No host prediction	No host prediction	No host prediction
FICUS_Selbmann_74.scaffold_8_c1||0_partial	FICUS_Selbmann_74	18647	No	31	Low-quality	dsDNAphage	vOTU12200	Clustered	839_0	Unassigned	Unassigned	Unassigned	Unassigned	Unassigned	Unassigned	Unassigned	Unassigned	Unassigned	Unassigned	No host prediction	No host prediction	No host prediction	No host prediction	No host prediction
FICUS_Selbmann_74.scaffold_13_c1||0_partial	FICUS_Selbmann_74	38727	No	41	Medium-quality	dsDNAphage	vOTU12049	Clustered	4299_0	Unassigned	Unassigned	Unassigned	Unassigned	Unassigned	Unassigned	Unassigned	Unassigned	Unassigned	Unassigned	No host prediction	No host prediction	No host prediction	No host prediction	No host prediction
FICUS_Selbmann_74.scaffold_27_c1||0_partial_1	FICUS_Selbmann_74	19103	Yes	22	Low-quality	dsDNAphage	vOTU12093	Clustered	1179_0	Unassigned	Unassigned	Unassigned	Unassigned	Unassigned	Unassigned	Unassigned	Unassigned	Unassigned	Unassigned	No host prediction	No host prediction	No host prediction	No host prediction	No host prediction
FICUS_Selbmann_74.scaffold_31_c1||0_partial	FICUS_Selbmann_74	74089	No	104	High-quality	dsDNAphage	vOTU12102	Outlier	Unclustered	Unassigned	Unassigned	Unassigned	Unassigned	Unassigned	Unassigned	Unassigned	Unassigned	Unassigned	Unassigned	No host prediction	No host prediction	No host prediction	No host prediction	No host prediction
FICUS_Selbmann_74.scaffold_39_c1||0_partial_1	FICUS_Selbmann_74	17324	Yes	22	Low-quality	dsDNAphage	vOTU73350	Clustered	2598_0	Unassigned	Unassigned	Unassigned	Unassigned	Unassigned	Unassigned	Unassigned	Unassigned	Unassigned	Unassigned	No host prediction	No host prediction	No host prediction	No host prediction	No host prediction
FICUS_Selbmann_74.scaffold_85_c1||0_partial_1	FICUS_Selbmann_74	12371	Yes	20	Low-quality	dsDNAphage	vOTU12211	Clustered	1519_0	Unassigned	Unassigned	Unassigned	Unassigned	Unassigned	Unassigned	Unassigned	Unassigned	Unassigned	Unassigned	No host prediction	No host prediction	No host prediction	No host prediction	No host prediction
FICUS_Selbmann_74.scaffold_125_c1||0_partial_1	FICUS_Selbmann_74	16020	Yes	23	Low-quality	dsDNAphage	vOTU15101	Clustered	1510_0	Unassigned	Unassigned	Unassigned	Unassigned	Unassigned	Unassigned	Unassigned	Unassigned	Unassigned	Unassigned	No host prediction	No host prediction	No host prediction	No host prediction	No host prediction
FICUS_Selbmann_74.scaffold_170_c1||0_partial_1	FICUS_Selbmann_74	21264	Yes	22	Low-quality	dsDNAphage	vOTU12069	Clustered	856_0	Unassigned	Unassigned	Unassigned	Unassigned	Unassigned	Unassigned	Unassigned	Unassigned	Unassigned	Unassigned	Proteobacteria	Alphaproteobacteria	Hyphomicrobiales	Lichenihabitantaceae	Lichenihabitans
FICUS_Selbmann_74.scaffold_174_c1||0_partial_1	FICUS_Selbmann_74	80570	Yes	100	Medium-quality	dsDNAphage	vOTU12073	Clustered	1250_0	Unassigned	Unassigned	Unassigned	Unassigned	Unassigned	Unassigned	Unassigned	Unassigned	Unassigned	Unassigned	No host prediction	No host prediction	No host prediction	No host prediction	No host prediction
FICUS_Selbmann_74.scaffold_727_c1||0_partial	FICUS_Selbmann_74	15868	No	19	Low-quality	dsDNAphage	vOTU12187	Overlap (VC_2014/VC_4462/VC_8300)	Unclustered	Unassigned	Unassigned	Unassigned	Unassigned	Unassigned	Unassigned	Unassigned	Unassigned	Unassigned	Unassigned	No host prediction	No host prediction	No host prediction	No host prediction	No host prediction
FICUS_Selbmann_74.scaffold_842_c1||0_partial_1	FICUS_Selbmann_74	23188	Yes	23	Low-quality	dsDNAphage	vOTU12209	Clustered	2085_0	Unassigned	Unassigned	Unassigned	Unassigned	Unassigned	Unassigned	Unassigned	Unassigned	Unassigned	Unassigned	No host prediction	No host prediction	No host prediction	No host prediction	No host prediction
FICUS_Selbmann_74.scaffold_885_c1||0_partial_1	FICUS_Selbmann_74	23604	Yes	29	Low-quality	dsDNAphage	vOTU12214	Clustered	2482_0	Unassigned	Unassigned	Unassigned	Unassigned	Unassigned	Unassigned	Unassigned	Unassigned	Unassigned	Unassigned	No host prediction	No host prediction	No host prediction	No host prediction	No host prediction
FICUS_Selbmann_74.scaffold_484_c1||0_partial	FICUS_Selbmann_74	23846	No	25	Low-quality	dsDNAphage	vOTU73351	Clustered	846_0	Unassigned	Unassigned	Unassigned	Unassigned	Unassigned	Unassigned	Unassigned	Unassigned	Unassigned	Unassigned	No host prediction	No host prediction	No host prediction	No host prediction	No host prediction
FICUS_Selbmann_74.scaffold_1854_c1||0_partial	FICUS_Selbmann_74	18875	No	21	Low-quality	dsDNAphage	vOTU12074	Clustered	1028_0	Unassigned	Unassigned	Unassigned	Unassigned	Unassigned	Unassigned	Unassigned	Unassigned	Unassigned	Unassigned	No host prediction	No host prediction	No host prediction	No host prediction	No host prediction
FICUS_Selbmann_74.scaffold_2640_c1||0_partial	FICUS_Selbmann_74	15375	No	15	Low-quality	dsDNAphage	vOTU12091	Clustered	2778_0	Unassigned	Unassigned	Unassigned	Unassigned	Unassigned	Unassigned	Unassigned	Unassigned	Unassigned	Unassigned	No host prediction	No host prediction	No host prediction	No host prediction	No host prediction
FICUS_Selbmann_74.scaffold_328_c1||full_1	FICUS_Selbmann_74	87008	Yes	126	Medium-quality	dsDNAphage	vOTU12107	Overlap (VC_573/VC_1505)	Unclustered	Unassigned	Unassigned	Unassigned	Unassigned	Unassigned	Unassigned	Unassigned	Unassigned	Unassigned	Unassigned	No host prediction	No host prediction	No host prediction	No host prediction	No host prediction
FICUS_Selbmann_74.scaffold_405_c1||full_1	FICUS_Selbmann_74	79143	Yes	103	Medium-quality	dsDNAphage	vOTU12128	Overlap (VC_634/VC_1501/VC_1503)	Unclustered	Unassigned	Unassigned	Unassigned	Unassigned	Unassigned	Unassigned	Unassigned	Unassigned	Unassigned	Unassigned	No host prediction	No host prediction	No host prediction	No host prediction	No host prediction
FICUS_Selbmann_74.scaffold_770_c1||full	FICUS_Selbmann_74	49775	No	62	High-quality	dsDNAphage	vOTU12191	Clustered	1016_0	Unassigned	Unassigned	Unassigned	Unassigned	Unassigned	Unassigned	Unassigned	Unassigned	Unassigned	Unassigned	No host prediction	No host prediction	No host prediction	No host prediction	No host prediction
FICUS_Selbmann_74.scaffold_722_c2||full	FICUS_Selbmann_74	46590	No	24	Low-quality	NCLDV	vOTU12186	Clustered	2027_0	Unassigned	Unassigned	Unassigned	Unassigned	Unassigned	Unassigned	Unassigned	Unassigned	Unassigned	Unassigned	No host prediction	No host prediction	No host prediction	No host prediction	No host prediction
FICUS_Selbmann_74.scaffold_870_c1||full_1	FICUS_Selbmann_74	45192	Yes	49	Low-quality	dsDNAphage	vOTU601	Clustered	2367_0	Unassigned	Unassigned	Unassigned	Unassigned	Unassigned	Unassigned	Unassigned	Unassigned	Unassigned	Unassigned	Proteobacteria	Alphaproteobacteria	No host prediction	No host prediction	No host prediction
FICUS_Selbmann_74.scaffold_970_c1||full_1	FICUS_Selbmann_74	41584	Yes	51	Medium-quality	dsDNAphage	vOTU12225	Overlap (VC_567/VC_570)	Unclustered	Unassigned	Unassigned	Unassigned	Unassigned	Unassigned	Unassigned	Unassigned	Unassigned	Unassigned	Unassigned	No host prediction	No host prediction	No host prediction	No host prediction	No host prediction
FICUS_Selbmann_74.scaffold_1380_c1||full_1	FICUS_Selbmann_74	31024	Yes	35	Low-quality	dsDNAphage	vOTU12062	Clustered	1179_0	Unassigned	Unassigned	Unassigned	Unassigned	Unassigned	Unassigned	Unassigned	Unassigned	Unassigned	Unassigned	No host prediction	No host prediction	No host prediction	No host prediction	No host prediction
FICUS_Selbmann_74.scaffold_1502_c1||full	FICUS_Selbmann_74	28805	No	36	Low-quality	dsDNAphage	vOTU12064	Clustered	2218_0	Unassigned	Unassigned	Unassigned	Unassigned	Unassigned	Unassigned	Unassigned	Unassigned	Unassigned	Unassigned	No host prediction	No host prediction	No host prediction	No host prediction	No host prediction
FICUS_Selbmann_74.scaffold_1461_c2||full	FICUS_Selbmann_74	27086	No	51	Low-quality	dsDNAphage	vOTU12063	Outlier	Unclustered	Unassigned	Unassigned	Unassigned	Unassigned	Unassigned	Unassigned	Unassigned	Unassigned	Unassigned	Unassigned	No host prediction	No host prediction	No host prediction	No host prediction	No host prediction
FICUS_Selbmann_74.scaffold_1619_c1||full	FICUS_Selbmann_74	26998	No	33	Low-quality	NA	vOTU12066	Overlap (VC_2546/VC_2547/VC_2548)	Unclustered	Unassigned	Unassigned	Unassigned	Unassigned	Unassigned	Unassigned	Unassigned	Unassigned	Unassigned	Unassigned	No host prediction	No host prediction	No host prediction	No host prediction	No host prediction
FICUS_Selbmann_74.scaffold_1629_c1||full	FICUS_Selbmann_74	26865	No	34	Medium-quality	NCLDV	vOTU12067	Clustered	1014_0	Unassigned	Unassigned	Unassigned	Unassigned	Unassigned	Unassigned	Unassigned	Unassigned	Unassigned	Unassigned	No host prediction	No host prediction	No host prediction	No host prediction	No host prediction
FICUS_Selbmann_74.scaffold_1709_c1||full_1	FICUS_Selbmann_74	25824	Yes	39	Low-quality	dsDNAphage	vOTU12070	Clustered	1226_0	Unassigned	Unassigned	Unassigned	Unassigned	Unassigned	Unassigned	Unassigned	Unassigned	Unassigned	Unassigned	No host prediction	No host prediction	No host prediction	No host prediction	No host prediction
FICUS_Selbmann_74.scaffold_1729_c1||full	FICUS_Selbmann_74	25606	No	33	Low-quality	dsDNAphage	vOTU12072	Clustered	1151_1	Unassigned	Unassigned	Unassigned	Unassigned	Unassigned	Unassigned	Unassigned	Unassigned	Unassigned	Unassigned	No host prediction	No host prediction	No host prediction	No host prediction	No host prediction
FICUS_Selbmann_74.scaffold_1886_c1||full	FICUS_Selbmann_74	23649	No	26	Low-quality	dsDNAphage	vOTU12076	Overlap (VC_1147/VC_2229)	Unclustered	Unassigned	Unassigned	Unassigned	Unassigned	Unassigned	Unassigned	Unassigned	Unassigned	Unassigned	Unassigned	No host prediction	No host prediction	No host prediction	No host prediction	No host prediction
FICUS_Selbmann_74.scaffold_806_c1||full	FICUS_Selbmann_74	22783	No	18	Low-quality	NCLDV	vOTU76091	Overlap (VC_2040/VC_4537)	Unclustered	Unassigned	Unassigned	Unassigned	Unassigned	Unassigned	Unassigned	Unassigned	Unassigned	Unassigned	Unassigned	No host prediction	No host prediction	No host prediction	No host prediction	No host prediction
FICUS_Selbmann_74.scaffold_2075_c1||full	FICUS_Selbmann_74	21907	No	39	Low-quality	dsDNAphage	vOTU12079	Clustered	1381_0	Unassigned	Unassigned	Unassigned	Unassigned	Unassigned	Unassigned	Unassigned	Unassigned	Unassigned	Unassigned	No host prediction	No host prediction	No host prediction	No host prediction	No host prediction
FICUS_Selbmann_74.scaffold_2083_c1||full	FICUS_Selbmann_74	21853	No	28	Low-quality	dsDNAphage	vOTU12080	Overlap (VC_2087/VC_2097)	Unclustered	Unassigned	Unassigned	Unassigned	Unassigned	Unassigned	Unassigned	Unassigned	Unassigned	Unassigned	Unassigned	No host prediction	No host prediction	No host prediction	No host prediction	No host prediction
FICUS_Selbmann_74.scaffold_484_c2||full	FICUS_Selbmann_74	21846	No	25	Low-quality	dsDNAphage	vOTU76187	Overlap (VC_847/VC_851)	Unclustered	Unassigned	Unassigned	Unassigned	Unassigned	Unassigned	Unassigned	Unassigned	Unassigned	Unassigned	Unassigned	No host prediction	No host prediction	No host prediction	No host prediction	No host prediction
FICUS_Selbmann_74.scaffold_2152_c1||full	FICUS_Selbmann_74	21163	No	30	Low-quality	dsDNAphage	vOTU12082	Clustered	2194_0	Unassigned	Unassigned	Unassigned	Unassigned	Unassigned	Unassigned	Unassigned	Unassigned	Unassigned	Unassigned	No host prediction	No host prediction	No host prediction	No host prediction	No host prediction
FICUS_Selbmann_74.scaffold_2408_c1||full	FICUS_Selbmann_74	19276	No	32	Medium-quality	dsDNAphage	vOTU12087	Clustered	1014_0	Unassigned	Unassigned	Unassigned	Unassigned	Unassigned	Unassigned	Unassigned	Unassigned	Unassigned	Unassigned	No host prediction	No host prediction	No host prediction	No host prediction	No host prediction
FICUS_Selbmann_74.scaffold_2464_c1||full	FICUS_Selbmann_74	18885	No	21	Low-quality	dsDNAphage	vOTU12089	Outlier	Unclustered	Unassigned	Unassigned	Unassigned	Unassigned	Unassigned	Unassigned	Unassigned	Unassigned	Unassigned	Unassigned	No host prediction	No host prediction	No host prediction	No host prediction	No host prediction
FICUS_Selbmann_74.scaffold_2642_c1||full	FICUS_Selbmann_74	17905	No	36	Low-quality	dsDNAphage	vOTU12092	Clustered	1507_0	Unassigned	Unassigned	Unassigned	Unassigned	Unassigned	Unassigned	Unassigned	Unassigned	Unassigned	Unassigned	No host prediction	No host prediction	No host prediction	No host prediction	No host prediction
FICUS_Selbmann_74.scaffold_2782_c1||full	FICUS_Selbmann_74	17178	No	33	Low-quality	dsDNAphage	vOTU12096	Clustered	1393_0	Unassigned	Unassigned	Unassigned	Unassigned	Unassigned	Unassigned	Unassigned	Unassigned	Unassigned	Unassigned	No host prediction	No host prediction	No host prediction	No host prediction	No host prediction
FICUS_Selbmann_74.scaffold_2807_c1||full_1	FICUS_Selbmann_74	17057	Yes	17	Low-quality	dsDNAphage	vOTU507	Clustered	2084_0	Unassigned	Unassigned	Unassigned	Unassigned	Unassigned	Unassigned	Unassigned	Unassigned	Unassigned	Unassigned	No host prediction	No host prediction	No host prediction	No host prediction	No host prediction
FICUS_Selbmann_74.scaffold_2332_c1||full	FICUS_Selbmann_74	16613	No	16	Low-quality	NCLDV	vOTU12083	Clustered	2768_0	Unassigned	Unassigned	Unassigned	Unassigned	Unassigned	Unassigned	Unassigned	Unassigned	Unassigned	Unassigned	No host prediction	No host prediction	No host prediction	No host prediction	No host prediction
FICUS_Selbmann_74.scaffold_2904_c1||full	FICUS_Selbmann_74	16606	No	20	Low-quality	dsDNAphage	vOTU12099	Clustered	820_0	Unassigned	Unassigned	Unassigned	Unassigned	Unassigned	Unassigned	Unassigned	Unassigned	Unassigned	Unassigned	No host prediction	No host prediction	No host prediction	No host prediction	No host prediction
FICUS_Selbmann_74.scaffold_2910_c1||full	FICUS_Selbmann_74	16584	No	20	Low-quality	dsDNAphage	vOTU12100	Clustered	1395_0	Unassigned	Unassigned	Unassigned	Unassigned	Unassigned	Unassigned	Unassigned	Unassigned	Unassigned	Unassigned	No host prediction	No host prediction	No host prediction	No host prediction	No host prediction
FICUS_Selbmann_74.scaffold_1881_c1||full	FICUS_Selbmann_74	16583	No	28	Low-quality	dsDNAphage	vOTU12075	Clustered	2577_0	Unassigned	Unassigned	Unassigned	Unassigned	Unassigned	Unassigned	Unassigned	Unassigned	Unassigned	Unassigned	No host prediction	No host prediction	No host prediction	No host prediction	No host prediction
FICUS_Selbmann_74.scaffold_3134_c1||full	FICUS_Selbmann_74	15577	No	39	Low-quality	dsDNAphage	vOTU12104	Clustered	1071_0	Unassigned	Unassigned	Unassigned	Unassigned	Unassigned	Unassigned	Unassigned	Unassigned	Unassigned	Unassigned	No host prediction	No host prediction	No host prediction	No host prediction	No host prediction
FICUS_Selbmann_74.scaffold_3189_c1||full	FICUS_Selbmann_74	15383	No	19	Low-quality	dsDNAphage	vOTU12105	Overlap (VC_1651/VC_1652)	Unclustered	Unassigned	Unassigned	Unassigned	Unassigned	Unassigned	Unassigned	Unassigned	Unassigned	Unassigned	Unassigned	No host prediction	No host prediction	No host prediction	No host prediction	No host prediction
FICUS_Selbmann_74.scaffold_3301_c1||full	FICUS_Selbmann_74	14996	No	31	Low-quality	dsDNAphage	vOTU12109	Outlier	Unclustered	Unassigned	Unassigned	Unassigned	Unassigned	Unassigned	Unassigned	Unassigned	Unassigned	Unassigned	Unassigned	No host prediction	No host prediction	No host prediction	No host prediction	No host prediction
FICUS_Selbmann_74.scaffold_1600_c1||full	FICUS_Selbmann_74	14972	No	27	Low-quality	dsDNAphage	vOTU12065	Clustered	2481_0	Unassigned	Unassigned	Unassigned	Unassigned	Unassigned	Unassigned	Unassigned	Unassigned	Unassigned	Unassigned	No host prediction	No host prediction	No host prediction	No host prediction	No host prediction
FICUS_Selbmann_74.scaffold_3375_c1||full_1	FICUS_Selbmann_74	14675	Yes	19	Low-quality	dsDNAphage	vOTU12110	Clustered	1164_0	Unassigned	Unassigned	Unassigned	Unassigned	Unassigned	Unassigned	Unassigned	Unassigned	Unassigned	Unassigned	No host prediction	No host prediction	No host prediction	No host prediction	No host prediction
FICUS_Selbmann_74.scaffold_3414_c1||full	FICUS_Selbmann_74	14531	No	19	Low-quality	dsDNAphage	vOTU12111	Clustered	1230_0	Unassigned	Unassigned	Unassigned	Unassigned	Unassigned	Unassigned	Unassigned	Unassigned	Unassigned	Unassigned	No host prediction	No host prediction	No host prediction	No host prediction	No host prediction
FICUS_Selbmann_74.scaffold_3419_c1||full	FICUS_Selbmann_74	14503	No	15	Low-quality	dsDNAphage	vOTU76087	Outlier	Unclustered	Unassigned	Unassigned	Unassigned	Unassigned	Unassigned	Unassigned	Unassigned	Unassigned	Unassigned	Unassigned	No host prediction	No host prediction	No host prediction	No host prediction	No host prediction
FICUS_Selbmann_74.scaffold_3546_c1||full	FICUS_Selbmann_74	14123	No	21	Low-quality	dsDNAphage	vOTU12115	Clustered	1951_0	Unassigned	Unassigned	Unassigned	Unassigned	Unassigned	Unassigned	Unassigned	Unassigned	Unassigned	Unassigned	No host prediction	No host prediction	No host prediction	No host prediction	No host prediction
FICUS_Selbmann_74.scaffold_3970_c1||full	FICUS_Selbmann_74	13045	No	12	Low-quality	lavidaviridae	vOTU12125	Clustered	2116_0	Unassigned	Unassigned	Unassigned	Unassigned	Unassigned	Unassigned	Unassigned	Unassigned	Unassigned	Unassigned	No host prediction	No host prediction	No host prediction	No host prediction	No host prediction
FICUS_Selbmann_74.scaffold_3972_c1||full	FICUS_Selbmann_74	13044	No	11	Low-quality	dsDNAphage	vOTU12126	Outlier	Unclustered	Unassigned	Unassigned	Unassigned	Unassigned	Unassigned	Unassigned	Unassigned	Unassigned	Unassigned	Unassigned	Proteobacteria	Alphaproteobacteria	No host prediction	No host prediction	No host prediction
FICUS_Selbmann_74.scaffold_4041_c1||full	FICUS_Selbmann_74	12842	No	20	Low-quality	dsDNAphage	vOTU146	Clustered	1217_0	Unassigned	Unassigned	Unassigned	Unassigned	Unassigned	Unassigned	Unassigned	Unassigned	Unassigned	Unassigned	No host prediction	No host prediction	No host prediction	No host prediction	No host prediction
FICUS_Selbmann_74.scaffold_4060_c1||full	FICUS_Selbmann_74	12778	No	26	Low-quality	dsDNAphage	vOTU12129	Clustered	1509_0	Unassigned	Unassigned	Unassigned	Unassigned	Unassigned	Unassigned	Unassigned	Unassigned	Unassigned	Unassigned	No host prediction	No host prediction	No host prediction	No host prediction	No host prediction
FICUS_Selbmann_74.scaffold_4187_c1||full	FICUS_Selbmann_74	12476	No	17	Low-quality	NCLDV	vOTU12131	Clustered	8291_0	Unassigned	Unassigned	Unassigned	Unassigned	Unassigned	Unassigned	Unassigned	Unassigned	Unassigned	Unassigned	No host prediction	No host prediction	No host prediction	No host prediction	No host prediction
FICUS_Selbmann_74.scaffold_4238_c1||full	FICUS_Selbmann_74	12366	No	23	Low-quality	dsDNAphage	vOTU12132	Clustered	1507_0	Unassigned	Unassigned	Unassigned	Unassigned	Unassigned	Unassigned	Unassigned	Unassigned	Unassigned	Unassigned	No host prediction	No host prediction	No host prediction	No host prediction	No host prediction
FICUS_Selbmann_74.scaffold_4329_c1||full	FICUS_Selbmann_74	12163	No	20	Low-quality	dsDNAphage	vOTU12134	Overlap (VC_1232/VC_1233)	Unclustered	Unassigned	Unassigned	Unassigned	Unassigned	Unassigned	Unassigned	Unassigned	Unassigned	Unassigned	Unassigned	No host prediction	No host prediction	No host prediction	No host prediction	No host prediction
FICUS_Selbmann_74.scaffold_4367_c1||full	FICUS_Selbmann_74	12107	No	13	Medium-quality	dsDNAphage	vOTU120	Clustered	1117_0	Unassigned	Unassigned	Unassigned	Unassigned	Unassigned	Unassigned	Unassigned	Unassigned	Unassigned	Unassigned	No host prediction	No host prediction	No host prediction	No host prediction	No host prediction
FICUS_Selbmann_74.scaffold_4413_c1||full	FICUS_Selbmann_74	11999	No	11	Low-quality	lavidaviridae	vOTU12136	Clustered	6690_0	Unassigned	Unassigned	Unassigned	Unassigned	Unassigned	Unassigned	Unassigned	Unassigned	Unassigned	Unassigned	No host prediction	No host prediction	No host prediction	No host prediction	No host prediction
FICUS_Selbmann_74.scaffold_4458_c1||full	FICUS_Selbmann_74	11931	No	16	Low-quality	dsDNAphage	vOTU12137	Clustered	2322_0	Unassigned	Unassigned	Unassigned	Unassigned	Unassigned	Unassigned	Unassigned	Unassigned	Unassigned	Unassigned	No host prediction	No host prediction	No host prediction	No host prediction	No host prediction
FICUS_Selbmann_74.scaffold_4462_c1||full	FICUS_Selbmann_74	11924	No	25	Low-quality	dsDNAphage	vOTU12138	Overlap (VC_1232/VC_1233)	Unclustered	Unassigned	Unassigned	Unassigned	Unassigned	Unassigned	Unassigned	Unassigned	Unassigned	Unassigned	Unassigned	No host prediction	No host prediction	No host prediction	No host prediction	No host prediction
FICUS_Selbmann_74.scaffold_4519_c1||full	FICUS_Selbmann_74	11814	No	12	Low-quality	lavidaviridae	vOTU12140	Clustered	2003_0	Unassigned	Unassigned	Unassigned	Unassigned	Unassigned	Unassigned	Unassigned	Unassigned	Unassigned	Unassigned	No host prediction	No host prediction	No host prediction	No host prediction	No host prediction
FICUS_Selbmann_74.scaffold_4723_c1||full	FICUS_Selbmann_74	11381	No	17	Low-quality	dsDNAphage	vOTU575	Overlap (VC_2324/VC_2327)	Unclustered	Unassigned	Unassigned	Unassigned	Unassigned	Unassigned	Unassigned	Unassigned	Unassigned	Unassigned	Unassigned	No host prediction	No host prediction	No host prediction	No host prediction	No host prediction
FICUS_Selbmann_74.scaffold_4800_c1||full	FICUS_Selbmann_74	11261	No	15	Low-quality	dsDNAphage	vOTU15408	Clustered	1146_0	Unassigned	Unassigned	Unassigned	Unassigned	Unassigned	Unassigned	Unassigned	Unassigned	Unassigned	Unassigned	No host prediction	No host prediction	No host prediction	No host prediction	No host prediction
FICUS_Selbmann_74.scaffold_4897_c1||full	FICUS_Selbmann_74	11124	No	12	Low-quality	dsDNAphage	vOTU59112	Clustered	2503_0	Unassigned	Unassigned	Unassigned	Unassigned	Unassigned	Unassigned	Unassigned	Unassigned	Unassigned	Unassigned	Bacteroidetes	Sphingobacteriia	Sphingobacteriales	Sphingobacteriaceae	Mucilaginibacter
FICUS_Selbmann_74.scaffold_2743_c2||full	FICUS_Selbmann_74	11097	No	12	Low-quality	lavidaviridae	vOTU23040	Clustered	7869_0	Unassigned	Unassigned	Unassigned	Unassigned	Unassigned	Unassigned	Unassigned	Unassigned	Unassigned	Unassigned	No host prediction	No host prediction	No host prediction	No host prediction	No host prediction
FICUS_Selbmann_74.scaffold_4938_c1||full	FICUS_Selbmann_74	11077	No	10	Low-quality	NCLDV	vOTU3274	Overlap (VC_3189/VC_3191)	Unclustered	Unassigned	Unassigned	Unassigned	Unassigned	Unassigned	Unassigned	Unassigned	Unassigned	Unassigned	Unassigned	No host prediction	No host prediction	No host prediction	No host prediction	No host prediction
FICUS_Selbmann_74.scaffold_3896_c2||full	FICUS_Selbmann_74	10885	No	19	Low-quality	NCLDV	vOTU12123	Clustered	7867_0	Unassigned	Unassigned	Unassigned	Unassigned	Unassigned	Unassigned	Unassigned	Unassigned	Unassigned	Unassigned	No host prediction	No host prediction	No host prediction	No host prediction	No host prediction
FICUS_Selbmann_74.scaffold_5073_c1||full_1	FICUS_Selbmann_74	10881	Yes	11	Low-quality	dsDNAphage	vOTU12149	Clustered	5239_0	Unassigned	Unassigned	Unassigned	Unassigned	Unassigned	Unassigned	Unassigned	Unassigned	Unassigned	Unassigned	No host prediction	No host prediction	No host prediction	No host prediction	No host prediction
FICUS_Selbmann_74.scaffold_5078_c1||full_1	FICUS_Selbmann_74	10865	Yes	14	Low-quality	dsDNAphage	vOTU19634	Clustered	2244_0	Unassigned	Unassigned	Unassigned	Unassigned	Unassigned	Unassigned	Unassigned	Unassigned	Unassigned	Unassigned	No host prediction	No host prediction	No host prediction	No host prediction	No host prediction
FICUS_Selbmann_74.scaffold_5105_c1||full	FICUS_Selbmann_74	10825	No	16	Low-quality	lavidaviridae	vOTU12150	Clustered	2299_0	Unassigned	Unassigned	Unassigned	Unassigned	Unassigned	Unassigned	Unassigned	Unassigned	Unassigned	Unassigned	No host prediction	No host prediction	No host prediction	No host prediction	No host prediction
FICUS_Selbmann_74.scaffold_5103_c1||full	FICUS_Selbmann_74	10825	No	17	Low-quality	NCLDV	vOTU18671	Clustered	1204_1	Unassigned	Unassigned	Unassigned	Unassigned	Unassigned	Unassigned	Unassigned	Unassigned	Unassigned	Unassigned	No host prediction	No host prediction	No host prediction	No host prediction	No host prediction
FICUS_Selbmann_74.scaffold_5110_c1||full	FICUS_Selbmann_74	10821	No	15	Low-quality	dsDNAphage	vOTU12151	Clustered	969_0	Unassigned	Unassigned	Unassigned	Unassigned	Unassigned	Unassigned	Unassigned	Unassigned	Unassigned	Unassigned	No host prediction	No host prediction	No host prediction	No host prediction	No host prediction
FICUS_Selbmann_74.scaffold_5228_c1||full	FICUS_Selbmann_74	10641	No	16	Low-quality	dsDNAphage	vOTU2298	Clustered	1519_0	Unassigned	Unassigned	Unassigned	Unassigned	Unassigned	Unassigned	Unassigned	Unassigned	Unassigned	Unassigned	No host prediction	No host prediction	No host prediction	No host prediction	No host prediction
FICUS_Selbmann_74.scaffold_5350_c1||full	FICUS_Selbmann_74	10482	No	16	Low-quality	dsDNAphage	vOTU12153	Outlier	Unclustered	Unassigned	Unassigned	Unassigned	Unassigned	Unassigned	Unassigned	Unassigned	Unassigned	Unassigned	Unassigned	No host prediction	No host prediction	No host prediction	No host prediction	No host prediction
FICUS_Selbmann_74.scaffold_5382_c1||full	FICUS_Selbmann_74	10440	No	19	Low-quality	dsDNAphage	vOTU72979	Clustered	861_0	Unassigned	Unassigned	Unassigned	Unassigned	Unassigned	Unassigned	Unassigned	Unassigned	Unassigned	Unassigned	No host prediction	No host prediction	No host prediction	No host prediction	No host prediction
FICUS_Selbmann_74.scaffold_5615_c1||full	FICUS_Selbmann_74	10147	No	15	Low-quality	dsDNAphage	vOTU17442	Clustered	9127_0	Unassigned	Unassigned	Unassigned	Unassigned	Unassigned	Unassigned	Unassigned	Unassigned	Unassigned	Unassigned	No host prediction	No host prediction	No host prediction	No host prediction	No host prediction
FICUS_Selbmann_74.scaffold_5633_c1||full_1	FICUS_Selbmann_74	10128	Yes	15	Low-quality	dsDNAphage	vOTU12156	Outlier	Unclustered	Unassigned	Unassigned	Unassigned	Unassigned	Unassigned	Unassigned	Unassigned	Unassigned	Unassigned	Unassigned	No host prediction	No host prediction	No host prediction	No host prediction	No host prediction
FICUS_Selbmann_74.scaffold_5651_c1||full	FICUS_Selbmann_74	10105	No	18	Low-quality	dsDNAphage	vOTU12157	Clustered	1509_0	Unassigned	Unassigned	Unassigned	Unassigned	Unassigned	Unassigned	Unassigned	Unassigned	Unassigned	Unassigned	No host prediction	No host prediction	No host prediction	No host prediction	No host prediction
FICUS_Selbmann_74.scaffold_5729_c1||full	FICUS_Selbmann_74	10004	No	15	Low-quality	dsDNAphage	vOTU15479	Clustered	2056_0	Unassigned	Unassigned	Unassigned	Unassigned	Unassigned	Unassigned	Unassigned	Unassigned	Unassigned	Unassigned	No host prediction	No host prediction	No host prediction	No host prediction	No host prediction
FICUS_Selbmann_89.scaffold_5_c1||0_partial	FICUS_Selbmann_89	15390	No	17	Low-quality	dsDNAphage	vOTU15092	Clustered	2778_0	Unassigned	Unassigned	Unassigned	Unassigned	Unassigned	Unassigned	Unassigned	Unassigned	Unassigned	Unassigned	No host prediction	No host prediction	No host prediction	No host prediction	No host prediction
FICUS_Selbmann_89.scaffold_568_c1||0_partial	FICUS_Selbmann_89	14537	No	18	Low-quality	dsDNAphage	vOTU10560	Clustered	4493_0	Unassigned	Unassigned	Unassigned	Unassigned	Unassigned	Unassigned	Unassigned	Unassigned	Unassigned	Unassigned	Proteobacteria	Alphaproteobacteria	Hyphomicrobiales	Lichenihabitantaceae	Lichenihabitans
FICUS_Selbmann_89.scaffold_681_c1||0_partial	FICUS_Selbmann_89	31252	No	27	Medium-quality	dsDNAphage	vOTU69669	Overlap (VC_857/VC_860)	Unclustered	Unassigned	Unassigned	Unassigned	Unassigned	Unassigned	Unassigned	Unassigned	Unassigned	Unassigned	Unassigned	Proteobacteria	Alphaproteobacteria	Hyphomicrobiales	Lichenihabitantaceae	Lichenihabitans
FICUS_Selbmann_89.scaffold_2327_c1||0_partial_1	FICUS_Selbmann_89	11838	Yes	17	Low-quality	dsDNAphage	vOTU15337	Clustered	7279_0	Unassigned	Unassigned	Unassigned	Unassigned	Unassigned	Unassigned	Unassigned	Unassigned	Unassigned	Unassigned	No host prediction	No host prediction	No host prediction	No host prediction	No host prediction
FICUS_Selbmann_89.scaffold_5763_c1||0_partial	FICUS_Selbmann_89	12538	No	20	Low-quality	dsDNAphage	vOTU15101	Clustered	1510_0	Unassigned	Unassigned	Unassigned	Unassigned	Unassigned	Unassigned	Unassigned	Unassigned	Unassigned	Unassigned	No host prediction	No host prediction	No host prediction	No host prediction	No host prediction
FICUS_Selbmann_89.scaffold_8346_c1||0_partial	FICUS_Selbmann_89	11461	No	15	Low-quality	dsDNAphage	vOTU75526	Clustered	2085_0	Unassigned	Unassigned	Unassigned	Unassigned	Unassigned	Unassigned	Unassigned	Unassigned	Unassigned	Unassigned	No host prediction	No host prediction	No host prediction	No host prediction	No host prediction
FICUS_Selbmann_89.scaffold_101_c2||full	FICUS_Selbmann_89	118814	No	99	Low-quality	NCLDV	vOTU23105	Clustered/Singleton	5205_2	Unassigned	Unassigned	Unassigned	Unassigned	Unassigned	Unassigned	Unassigned	Unassigned	Unassigned	Unassigned	No host prediction	No host prediction	No host prediction	No host prediction	No host prediction
FICUS_Selbmann_89.scaffold_313_c1||full	FICUS_Selbmann_89	89877	No	57	Low-quality	NCLDV	vOTU15078	Overlap (VC_5205/VC_5206)	Unclustered	Unassigned	Unassigned	Unassigned	Unassigned	Unassigned	Unassigned	Unassigned	Unassigned	Unassigned	Unassigned	No host prediction	No host prediction	No host prediction	No host prediction	No host prediction
FICUS_Selbmann_89.scaffold_573_c1||full	FICUS_Selbmann_89	72216	No	47	Low-quality	NCLDV	vOTU23036	Clustered	5212_0	Unassigned	Unassigned	Unassigned	Unassigned	Unassigned	Unassigned	Unassigned	Unassigned	Unassigned	Unassigned	No host prediction	No host prediction	No host prediction	No host prediction	No host prediction
FICUS_Selbmann_89.scaffold_552_c1||full_1	FICUS_Selbmann_89	70836	Yes	89	Medium-quality	dsDNAphage	vOTU15098	Clustered	847_0	Unassigned	Unassigned	Unassigned	Unassigned	Unassigned	Unassigned	Unassigned	Unassigned	Unassigned	Unassigned	Actinobacteria	Actinomycetia	Micrococcales	Promicromonosporaceae	Xylanimonas
FICUS_Selbmann_89.scaffold_672_c1||full_1	FICUS_Selbmann_89	67184	Yes	104	Medium-quality	dsDNAphage	vOTU15116	Clustered	820_0	Unassigned	Unassigned	Unassigned	Unassigned	Unassigned	Unassigned	Unassigned	Unassigned	Unassigned	Unassigned	No host prediction	No host prediction	No host prediction	No host prediction	No host prediction
FICUS_Selbmann_89.scaffold_1093_c1||full	FICUS_Selbmann_89	53552	No	63	High-quality	dsDNAphage	vOTU14862	Clustered	8333_0	Unassigned	Unassigned	Unassigned	Unassigned	Unassigned	Unassigned	Unassigned	Unassigned	Unassigned	Unassigned	No host prediction	No host prediction	No host prediction	No host prediction	No host prediction
FICUS_Selbmann_89.scaffold_1220_c1||full	FICUS_Selbmann_89	50760	No	46	Low-quality	NCLDV	vOTU23036	Clustered	5212_0	Unassigned	Unassigned	Unassigned	Unassigned	Unassigned	Unassigned	Unassigned	Unassigned	Unassigned	Unassigned	No host prediction	No host prediction	No host prediction	No host prediction	No host prediction
FICUS_Selbmann_89.scaffold_1462_c1||full_1	FICUS_Selbmann_89	45948	Yes	65	Low-quality	dsDNAphage	vOTU14926	Clustered	6543_0	Unassigned	Unassigned	Unassigned	Unassigned	Unassigned	Unassigned	Unassigned	Unassigned	Unassigned	Unassigned	No host prediction	No host prediction	No host prediction	No host prediction	No host prediction
FICUS_Selbmann_89.scaffold_1155_c1||full	FICUS_Selbmann_89	45579	No	29	Low-quality	NCLDV	vOTU73481	Clustered	2027_0	Unassigned	Unassigned	Unassigned	Unassigned	Unassigned	Unassigned	Unassigned	Unassigned	Unassigned	Unassigned	No host prediction	No host prediction	No host prediction	No host prediction	No host prediction
FICUS_Selbmann_89.scaffold_1772_c1||full	FICUS_Selbmann_89	41540	No	44	Low-quality	dsDNAphage	vOTU15011	Clustered	8789_0	Unassigned	Unassigned	Unassigned	Unassigned	Unassigned	Unassigned	Unassigned	Unassigned	Unassigned	Unassigned	No host prediction	No host prediction	No host prediction	No host prediction	No host prediction
FICUS_Selbmann_89.scaffold_2570_c1||full	FICUS_Selbmann_89	33320	No	22	Low-quality	lavidaviridae	vOTU76390	Overlap (VC_5205/VC_5206)	Unclustered	Unassigned	Unassigned	Unassigned	Unassigned	Unassigned	Unassigned	Unassigned	Unassigned	Unassigned	Unassigned	No host prediction	No host prediction	No host prediction	No host prediction	No host prediction
FICUS_Selbmann_89.scaffold_2984_c1||full	FICUS_Selbmann_89	30301	No	18	Low-quality	lavidaviridae	vOTU15077	Outlier	Unclustered	Unassigned	Unassigned	Unassigned	Unassigned	Unassigned	Unassigned	Unassigned	Unassigned	Unassigned	Unassigned	No host prediction	No host prediction	No host prediction	No host prediction	No host prediction
FICUS_Selbmann_89.scaffold_1515_c1||full	FICUS_Selbmann_89	28823	No	40	Medium-quality	dsDNAphage	vOTU73488	Clustered	1014_0	Unassigned	Unassigned	Unassigned	Unassigned	Unassigned	Unassigned	Unassigned	Unassigned	Unassigned	Unassigned	No host prediction	No host prediction	No host prediction	No host prediction	No host prediction
FICUS_Selbmann_89.scaffold_1583_c2||full	FICUS_Selbmann_89	27632	No	34	Low-quality	dsDNAphage	vOTU73469	Clustered	8319_0	Unassigned	Unassigned	Unassigned	Unassigned	Unassigned	Unassigned	Unassigned	Unassigned	Unassigned	Unassigned	No host prediction	No host prediction	No host prediction	No host prediction	No host prediction
FICUS_Selbmann_89.scaffold_3653_c1||full	FICUS_Selbmann_89	26188	No	34	Low-quality	dsDNAphage	vOTU15080	Clustered	993_0	Unassigned	Unassigned	Unassigned	Unassigned	Unassigned	Unassigned	Unassigned	Unassigned	Unassigned	Unassigned	Proteobacteria	Alphaproteobacteria	Rhodospirillales	Acetobacteraceae	Acidibrevibacterium
FICUS_Selbmann_89.scaffold_3760_c1||full	FICUS_Selbmann_89	25700	No	24	Low-quality	dsDNAphage	vOTU15081	Clustered	5111_0	Unassigned	Unassigned	Unassigned	Unassigned	Unassigned	Unassigned	Unassigned	Unassigned	Unassigned	Unassigned	No host prediction	No host prediction	No host prediction	No host prediction	No host prediction
FICUS_Selbmann_89.scaffold_4062_c1||full	FICUS_Selbmann_89	24387	No	33	Medium-quality	dsDNAphage	vOTU15083	Clustered	865_0	Unassigned	Unassigned	Unassigned	Unassigned	Unassigned	Unassigned	Unassigned	Unassigned	Unassigned	Unassigned	No host prediction	No host prediction	No host prediction	No host prediction	No host prediction
FICUS_Selbmann_89.scaffold_4149_c1||full	FICUS_Selbmann_89	23891	No	17	Low-quality	dsDNAphage	vOTU73496	Clustered	1987_0	Unassigned	Unassigned	Unassigned	Unassigned	Unassigned	Unassigned	Unassigned	Unassigned	Unassigned	Unassigned	No host prediction	No host prediction	No host prediction	No host prediction	No host prediction
FICUS_Selbmann_89.scaffold_4159_c1||full	FICUS_Selbmann_89	23830	No	45	Low-quality	dsDNAphage	vOTU15084	Clustered	3395_0	Unassigned	Unassigned	Unassigned	Unassigned	Unassigned	Unassigned	Unassigned	Unassigned	Unassigned	Unassigned	No host prediction	No host prediction	No host prediction	No host prediction	No host prediction
FICUS_Selbmann_89.scaffold_4200_c1||full_1	FICUS_Selbmann_89	23655	Yes	28	Low-quality	dsDNAphage	vOTU14714	Overlap (VC_2812/VC_2813/VC_6132)	Unclustered	Unassigned	Unassigned	Unassigned	Unassigned	Unassigned	Unassigned	Unassigned	Unassigned	Unassigned	Unassigned	No host prediction	No host prediction	No host prediction	No host prediction	No host prediction
FICUS_Selbmann_89.scaffold_4535_c1||full	FICUS_Selbmann_89	22450	No	16	Low-quality	NA	vOTU15087	Overlap (VC_2040/VC_4537)	Unclustered	Unassigned	Unassigned	Unassigned	Unassigned	Unassigned	Unassigned	Unassigned	Unassigned	Unassigned	Unassigned	No host prediction	No host prediction	No host prediction	No host prediction	No host prediction
FICUS_Selbmann_89.scaffold_4541_c1||full	FICUS_Selbmann_89	22422	No	38	Low-quality	dsDNAphage	vOTU15088	Clustered	8402_0	Unassigned	Unassigned	Unassigned	Unassigned	Unassigned	Unassigned	Unassigned	Unassigned	Unassigned	Unassigned	No host prediction	No host prediction	No host prediction	No host prediction	No host prediction
FICUS_Selbmann_89.scaffold_101_c1||full	FICUS_Selbmann_89	21529	No	14	Low-quality	dsDNAphage	vOTU23105	Clustered/Singleton	5205_2	Unassigned	Unassigned	Unassigned	Unassigned	Unassigned	Unassigned	Unassigned	Unassigned	Unassigned	Unassigned	No host prediction	No host prediction	No host prediction	No host prediction	No host prediction
FICUS_Selbmann_89.scaffold_2389_c1||full	FICUS_Selbmann_89	20830	No	49	Low-quality	dsDNAphage	vOTU73495	Clustered	567_0	Unassigned	Unassigned	Unassigned	Unassigned	Unassigned	Unassigned	Unassigned	Unassigned	Unassigned	Unassigned	No host prediction	No host prediction	No host prediction	No host prediction	No host prediction
FICUS_Selbmann_89.scaffold_5289_c1||full_1	FICUS_Selbmann_89	19794	Yes	29	Low-quality	dsDNAphage	vOTU12605	Clustered	569_0	Uroviricota	Caudoviricetes	Caudovirales	Myoviridae	Unclassified	Unassigned	Unassigned	Unassigned	Unassigned	Unassigned	No host prediction	No host prediction	No host prediction	No host prediction	No host prediction
FICUS_Selbmann_89.scaffold_5290_c1||full	FICUS_Selbmann_89	19780	No	25	Low-quality	NCLDV	vOTU15095	Clustered	8798_0	Unassigned	Unassigned	Unassigned	Unassigned	Unassigned	Unassigned	Unassigned	Unassigned	Unassigned	Unassigned	No host prediction	No host prediction	No host prediction	No host prediction	No host prediction
FICUS_Selbmann_89.scaffold_5331_c1||full	FICUS_Selbmann_89	19615	No	20	Low-quality	dsDNAphage	vOTU15096	Clustered	969_0	Unassigned	Unassigned	Unassigned	Unassigned	Unassigned	Unassigned	Unassigned	Unassigned	Unassigned	Unassigned	No host prediction	No host prediction	No host prediction	No host prediction	No host prediction
FICUS_Selbmann_89.scaffold_5619_c1||full	FICUS_Selbmann_89	18801	No	29	Low-quality	dsDNAphage	vOTU15099	Overlap (VC_867/VC_868/VC_880/VC_1025/VC_1030)	Unclustered	Unassigned	Unassigned	Unassigned	Unassigned	Unassigned	Unassigned	Unassigned	Unassigned	Unassigned	Unassigned	No host prediction	No host prediction	No host prediction	No host prediction	No host prediction
FICUS_Selbmann_89.scaffold_5958_c1||full	FICUS_Selbmann_89	17886	No	15	Low-quality	dsDNAphage	vOTU15103	Clustered	3950_0	Unassigned	Unassigned	Unassigned	Unassigned	Unassigned	Unassigned	Unassigned	Unassigned	Unassigned	Unassigned	Proteobacteria	Alphaproteobacteria	No host prediction	No host prediction	No host prediction
FICUS_Selbmann_89.scaffold_5967_c1||full	FICUS_Selbmann_89	17869	No	22	Low-quality	dsDNAphage	vOTU73666	Clustered	8402_0	Unassigned	Unassigned	Unassigned	Unassigned	Unassigned	Unassigned	Unassigned	Unassigned	Unassigned	Unassigned	No host prediction	No host prediction	No host prediction	No host prediction	No host prediction
FICUS_Selbmann_89.scaffold_5972_c1||full	FICUS_Selbmann_89	17848	No	17	Low-quality	dsDNAphage	vOTU15104	Overlap (VC_567/VC_569)	Unclustered	Unassigned	Unassigned	Unassigned	Unassigned	Unassigned	Unassigned	Unassigned	Unassigned	Unassigned	Unassigned	No host prediction	No host prediction	No host prediction	No host prediction	No host prediction
FICUS_Selbmann_89.scaffold_5999_c1||full	FICUS_Selbmann_89	17787	No	28	Low-quality	dsDNAphage	vOTU15105	Clustered	2362_0	Unassigned	Unassigned	Unassigned	Unassigned	Unassigned	Unassigned	Unassigned	Unassigned	Unassigned	Unassigned	No host prediction	No host prediction	No host prediction	No host prediction	No host prediction
FICUS_Selbmann_89.scaffold_6019_c1||full	FICUS_Selbmann_89	17740	No	16	High-quality	NCLDV	vOTU15106	Clustered	5133_0	Unassigned	Unassigned	Unassigned	Unassigned	Unassigned	Unassigned	Unassigned	Unassigned	Unassigned	Unassigned	No host prediction	No host prediction	No host prediction	No host prediction	No host prediction
FICUS_Selbmann_89.scaffold_6021_c1||full	FICUS_Selbmann_89	17738	No	29	Low-quality	dsDNAphage	vOTU15107	Outlier	Unclustered	Unassigned	Unassigned	Unassigned	Unassigned	Unassigned	Unassigned	Unassigned	Unassigned	Unassigned	Unassigned	No host prediction	No host prediction	No host prediction	No host prediction	No host prediction
FICUS_Selbmann_89.scaffold_6230_c1||full	FICUS_Selbmann_89	17173	No	16	Low-quality	dsDNAphage	vOTU15111	Clustered	856_0	Unassigned	Unassigned	Unassigned	Unassigned	Unassigned	Unassigned	Unassigned	Unassigned	Unassigned	Unassigned	Proteobacteria	Alphaproteobacteria	Hyphomicrobiales	Lichenihabitantaceae	Lichenihabitans
FICUS_Selbmann_89.scaffold_6453_c1||full_1	FICUS_Selbmann_89	16614	Yes	23	Low-quality	dsDNAphage	vOTU15112	Clustered	992_0	Unassigned	Unassigned	Unassigned	Unassigned	Unassigned	Unassigned	Unassigned	Unassigned	Unassigned	Unassigned	No host prediction	No host prediction	No host prediction	No host prediction	No host prediction
FICUS_Selbmann_89.scaffold_6550_c1||full	FICUS_Selbmann_89	16402	No	22	Low-quality	dsDNAphage	vOTU15114	Clustered	1561_0	Unassigned	Unassigned	Unassigned	Unassigned	Unassigned	Unassigned	Unassigned	Unassigned	Unassigned	Unassigned	No host prediction	No host prediction	No host prediction	No host prediction	No host prediction
FICUS_Selbmann_89.scaffold_1583_c1||full	FICUS_Selbmann_89	16398	No	30	Low-quality	dsDNAphage	vOTU73469	Clustered	8319_0	Unassigned	Unassigned	Unassigned	Unassigned	Unassigned	Unassigned	Unassigned	Unassigned	Unassigned	Unassigned	No host prediction	No host prediction	No host prediction	No host prediction	No host prediction
FICUS_Selbmann_89.scaffold_1515_c2||full	FICUS_Selbmann_89	16309	No	19	Low-quality	dsDNAphage	vOTU73489	Clustered	1028_0	Unassigned	Unassigned	Unassigned	Unassigned	Unassigned	Unassigned	Unassigned	Unassigned	Unassigned	Unassigned	No host prediction	No host prediction	No host prediction	No host prediction	No host prediction
FICUS_Selbmann_89.scaffold_6610_c1||full	FICUS_Selbmann_89	16286	No	20	Low-quality	dsDNAphage	vOTU3005	Outlier	Unclustered	Unassigned	Unassigned	Unassigned	Unassigned	Unassigned	Unassigned	Unassigned	Unassigned	Unassigned	Unassigned	No host prediction	No host prediction	No host prediction	No host prediction	No host prediction
FICUS_Selbmann_89.scaffold_7011_c1||full	FICUS_Selbmann_89	15511	No	28	Low-quality	dsDNAphage	vOTU791	Outlier	Unclustered	Unassigned	Unassigned	Unassigned	Unassigned	Unassigned	Unassigned	Unassigned	Unassigned	Unassigned	Unassigned	No host prediction	No host prediction	No host prediction	No host prediction	No host prediction
FICUS_Selbmann_89.scaffold_7036_c1||full	FICUS_Selbmann_89	15471	No	25	Low-quality	dsDNAphage	vOTU15119	Clustered	2598_0	Unassigned	Unassigned	Unassigned	Unassigned	Unassigned	Unassigned	Unassigned	Unassigned	Unassigned	Unassigned	No host prediction	No host prediction	No host prediction	No host prediction	No host prediction
FICUS_Selbmann_89.scaffold_7206_c1||full	FICUS_Selbmann_89	15141	No	16	Low-quality	dsDNAphage	vOTU15124	Overlap (VC_4284/VC_4312/VC_4313)	Unclustered	Unassigned	Unassigned	Unassigned	Unassigned	Unassigned	Unassigned	Unassigned	Unassigned	Unassigned	Unassigned	No host prediction	No host prediction	No host prediction	No host prediction	No host prediction
FICUS_Selbmann_89.scaffold_7220_c1||full	FICUS_Selbmann_89	15109	No	21	Low-quality	dsDNAphage	vOTU15125	Clustered	995_0	Unassigned	Unassigned	Unassigned	Unassigned	Unassigned	Unassigned	Unassigned	Unassigned	Unassigned	Unassigned	No host prediction	No host prediction	No host prediction	No host prediction	No host prediction
FICUS_Selbmann_89.scaffold_7359_c1||full	FICUS_Selbmann_89	14858	No	18	Low-quality	dsDNAphage	vOTU12707	Outlier	Unclustered	Unassigned	Unassigned	Unassigned	Unassigned	Unassigned	Unassigned	Unassigned	Unassigned	Unassigned	Unassigned	No host prediction	No host prediction	No host prediction	No host prediction	No host prediction
FICUS_Selbmann_89.scaffold_7549_c1||full	FICUS_Selbmann_89	14528	No	16	Low-quality	dsDNAphage	vOTU75526	Clustered	2085_0	Unassigned	Unassigned	Unassigned	Unassigned	Unassigned	Unassigned	Unassigned	Unassigned	Unassigned	Unassigned	No host prediction	No host prediction	No host prediction	No host prediction	No host prediction
FICUS_Selbmann_89.scaffold_7560_c1||full	FICUS_Selbmann_89	14504	No	15	Low-quality	dsDNAphage	vOTU73620	Clustered	1145_0	Unassigned	Unassigned	Unassigned	Unassigned	Unassigned	Unassigned	Unassigned	Unassigned	Unassigned	Unassigned	No host prediction	No host prediction	No host prediction	No host prediction	No host prediction
FICUS_Selbmann_89.scaffold_7607_c1||full_1	FICUS_Selbmann_89	14429	Yes	13	Low-quality	dsDNAphage	vOTU76202	Overlap (VC_1467/VC_1525)	Unclustered	Unassigned	Unassigned	Unassigned	Unassigned	Unassigned	Unassigned	Unassigned	Unassigned	Unassigned	Unassigned	No host prediction	No host prediction	No host prediction	No host prediction	No host prediction
FICUS_Selbmann_89.scaffold_7641_c1||full	FICUS_Selbmann_89	14376	No	18	Low-quality	dsDNAphage	vOTU15136	Clustered	2395_0	Unassigned	Unassigned	Unassigned	Unassigned	Unassigned	Unassigned	Unassigned	Unassigned	Unassigned	Unassigned	No host prediction	No host prediction	No host prediction	No host prediction	No host prediction
FICUS_Selbmann_89.scaffold_7645_c1||full	FICUS_Selbmann_89	14372	No	19	Low-quality	NCLDV	vOTU15137	Clustered	2229_0	Unassigned	Unassigned	Unassigned	Unassigned	Unassigned	Unassigned	Unassigned	Unassigned	Unassigned	Unassigned	No host prediction	No host prediction	No host prediction	No host prediction	No host prediction
FICUS_Selbmann_89.scaffold_4865_c3||full	FICUS_Selbmann_89	14009	No	19	Low-quality	dsDNAphage	vOTU15090	Clustered	2616_0	Unassigned	Unassigned	Unassigned	Unassigned	Unassigned	Unassigned	Unassigned	Unassigned	Unassigned	Unassigned	No host prediction	No host prediction	No host prediction	No host prediction	No host prediction
FICUS_Selbmann_89.scaffold_2389_c2||full	FICUS_Selbmann_89	13908	No	36	Low-quality	dsDNAphage	vOTU76140	Overlap (VC_568/VC_575/VC_8315)	Unclustered	Unassigned	Unassigned	Unassigned	Unassigned	Unassigned	Unassigned	Unassigned	Unassigned	Unassigned	Unassigned	No host prediction	No host prediction	No host prediction	No host prediction	No host prediction
FICUS_Selbmann_89.scaffold_7949_c1||full	FICUS_Selbmann_89	13857	No	19	Low-quality	dsDNAphage	vOTU24619	Overlap (VC_867/VC_884/VC_886)	Unclustered	Unassigned	Unassigned	Unassigned	Unassigned	Unassigned	Unassigned	Unassigned	Unassigned	Unassigned	Unassigned	No host prediction	No host prediction	No host prediction	No host prediction	No host prediction
FICUS_Selbmann_89.scaffold_7986_c1||full	FICUS_Selbmann_89	13800	No	15	Low-quality	dsDNAphage	vOTU15437	Clustered	5413_0	Unassigned	Unassigned	Unassigned	Unassigned	Unassigned	Unassigned	Unassigned	Unassigned	Unassigned	Unassigned	No host prediction	No host prediction	No host prediction	No host prediction	No host prediction
FICUS_Selbmann_89.scaffold_8084_c1||full	FICUS_Selbmann_89	13648	No	18	Low-quality	NCLDV	vOTU73497	Clustered	1379_0	Unassigned	Unassigned	Unassigned	Unassigned	Unassigned	Unassigned	Unassigned	Unassigned	Unassigned	Unassigned	No host prediction	No host prediction	No host prediction	No host prediction	No host prediction
FICUS_Selbmann_89.scaffold_8193_c1||full	FICUS_Selbmann_89	13483	No	8	Low-quality	NCLDV	vOTU14184	Clustered	5996_0	Unassigned	Unassigned	Unassigned	Unassigned	Unassigned	Unassigned	Unassigned	Unassigned	Unassigned	Unassigned	No host prediction	No host prediction	No host prediction	No host prediction	No host prediction
FICUS_Selbmann_89.scaffold_7155_c1||full	FICUS_Selbmann_89	13125	No	17	Low-quality	dsDNAphage	vOTU15123	Overlap (VC_4301/VC_4302)	Unclustered	Unassigned	Unassigned	Unassigned	Unassigned	Unassigned	Unassigned	Unassigned	Unassigned	Unassigned	Unassigned	No host prediction	No host prediction	No host prediction	No host prediction	No host prediction
FICUS_Selbmann_89.scaffold_8492_c1||full	FICUS_Selbmann_89	13006	No	20	Low-quality	dsDNAphage	vOTU2298	Clustered	1519_0	Unassigned	Unassigned	Unassigned	Unassigned	Unassigned	Unassigned	Unassigned	Unassigned	Unassigned	Unassigned	No host prediction	No host prediction	No host prediction	No host prediction	No host prediction
FICUS_Selbmann_89.scaffold_8712_c1||full	FICUS_Selbmann_89	12706	No	12	Low-quality	lavidaviridae	vOTU15155	Clustered	2407_0	Unassigned	Unassigned	Unassigned	Unassigned	Unassigned	Unassigned	Unassigned	Unassigned	Unassigned	Unassigned	No host prediction	No host prediction	No host prediction	No host prediction	No host prediction
FICUS_Selbmann_89.scaffold_8755_c1||full	FICUS_Selbmann_89	12651	No	20	Low-quality	dsDNAphage	vOTU73498	Clustered	1165_0	Unassigned	Unassigned	Unassigned	Unassigned	Unassigned	Unassigned	Unassigned	Unassigned	Unassigned	Unassigned	No host prediction	No host prediction	No host prediction	No host prediction	No host prediction
FICUS_Selbmann_89.scaffold_8962_c1||full	FICUS_Selbmann_89	12375	No	19	Low-quality	dsDNAphage	vOTU15157	Clustered	2598_0	Unassigned	Unassigned	Unassigned	Unassigned	Unassigned	Unassigned	Unassigned	Unassigned	Unassigned	Unassigned	No host prediction	No host prediction	No host prediction	No host prediction	No host prediction
FICUS_Selbmann_89.scaffold_8977_c1||full_1	FICUS_Selbmann_89	12348	Yes	15	Low-quality	dsDNAphage	vOTU14723	Clustered	2244_0	Unassigned	Unassigned	Unassigned	Unassigned	Unassigned	Unassigned	Unassigned	Unassigned	Unassigned	Unassigned	No host prediction	No host prediction	No host prediction	No host prediction	No host prediction
FICUS_Selbmann_89.scaffold_9040_c1||full_1	FICUS_Selbmann_89	12259	Yes	16	Low-quality	dsDNAphage	vOTU16483	Overlap (VC_1511/VC_1513)	Unclustered	Unassigned	Unassigned	Unassigned	Unassigned	Unassigned	Unassigned	Unassigned	Unassigned	Unassigned	Unassigned	No host prediction	No host prediction	No host prediction	No host prediction	No host prediction
FICUS_Selbmann_89.scaffold_9088_c1||full	FICUS_Selbmann_89	12203	No	12	Low-quality	dsDNAphage	vOTU15264	Clustered	1028_0	Unassigned	Unassigned	Unassigned	Unassigned	Unassigned	Unassigned	Unassigned	Unassigned	Unassigned	Unassigned	No host prediction	No host prediction	No host prediction	No host prediction	No host prediction
FICUS_Selbmann_89.scaffold_9164_c1||full	FICUS_Selbmann_89	12107	No	20	Low-quality	dsDNAphage	vOTU22953	Outlier	Unclustered	Unassigned	Unassigned	Unassigned	Unassigned	Unassigned	Unassigned	Unassigned	Unassigned	Unassigned	Unassigned	No host prediction	No host prediction	No host prediction	No host prediction	No host prediction
FICUS_Selbmann_89.scaffold_9281_c1||full	FICUS_Selbmann_89	11965	No	15	Low-quality	dsDNAphage	vOTU76153	Overlap (VC_568/VC_575/VC_8315)	Unclustered	Unassigned	Unassigned	Unassigned	Unassigned	Unassigned	Unassigned	Unassigned	Unassigned	Unassigned	Unassigned	No host prediction	No host prediction	No host prediction	No host prediction	No host prediction
FICUS_Selbmann_89.scaffold_4208_c2||full	FICUS_Selbmann_89	11915	No	10	Low-quality	NCLDV	vOTU15085	Clustered	2500_0	Unassigned	Unassigned	Unassigned	Unassigned	Unassigned	Unassigned	Unassigned	Unassigned	Unassigned	Unassigned	Actinobacteria	Actinomycetia	No host prediction	No host prediction	No host prediction
FICUS_Selbmann_89.scaffold_9325_c1||full	FICUS_Selbmann_89	11909	No	13	Low-quality	dsDNAphage	vOTU15161	Overlap (VC_4408/VC_4410)	Unclustered	Unassigned	Unassigned	Unassigned	Unassigned	Unassigned	Unassigned	Unassigned	Unassigned	Unassigned	Unassigned	No host prediction	No host prediction	No host prediction	No host prediction	No host prediction
FICUS_Selbmann_89.scaffold_9352_c1||full	FICUS_Selbmann_89	11873	No	20	Low-quality	dsDNAphage	vOTU15162	Clustered	1389_0	Unassigned	Unassigned	Unassigned	Unassigned	Unassigned	Unassigned	Unassigned	Unassigned	Unassigned	Unassigned	No host prediction	No host prediction	No host prediction	No host prediction	No host prediction
FICUS_Selbmann_89.scaffold_9372_c1||full	FICUS_Selbmann_89	11852	No	17	Low-quality	dsDNAphage	vOTU15164	Clustered	797_0	Unassigned	Unassigned	Unassigned	Unassigned	Unassigned	Unassigned	Unassigned	Unassigned	Unassigned	Unassigned	No host prediction	No host prediction	No host prediction	No host prediction	No host prediction
FICUS_Selbmann_89.scaffold_9384_c1||full	FICUS_Selbmann_89	11841	No	19	Low-quality	NA	vOTU15165	Clustered	3674_0	Unassigned	Unassigned	Unassigned	Unassigned	Unassigned	Unassigned	Unassigned	Unassigned	Unassigned	Unassigned	No host prediction	No host prediction	No host prediction	No host prediction	No host prediction
FICUS_Selbmann_89.scaffold_9743_c1||full	FICUS_Selbmann_89	11426	No	15	Low-quality	dsDNAphage	vOTU15171	Overlap (VC_4303/VC_7615)	Unclustered	Unassigned	Unassigned	Unassigned	Unassigned	Unassigned	Unassigned	Unassigned	Unassigned	Unassigned	Unassigned	No host prediction	No host prediction	No host prediction	No host prediction	No host prediction
FICUS_Selbmann_89.scaffold_9746_c1||full	FICUS_Selbmann_89	11424	No	4	Low-quality	NCLDV	vOTU15172	Clustered	5300_0	Unassigned	Unassigned	Unassigned	Unassigned	Unassigned	Unassigned	Unassigned	Unassigned	Unassigned	Unassigned	No host prediction	No host prediction	No host prediction	No host prediction	No host prediction
FICUS_Selbmann_89.scaffold_10023_c1||full	FICUS_Selbmann_89	11149	No	12	Low-quality	NCLDV	vOTU14845	Singleton	Unclustered	Unassigned	Unassigned	Unassigned	Unassigned	Unassigned	Unassigned	Unassigned	Unassigned	Unassigned	Unassigned	No host prediction	No host prediction	No host prediction	No host prediction	No host prediction
FICUS_Selbmann_89.scaffold_10035_c1||full	FICUS_Selbmann_89	11140	No	12	Low-quality	dsDNAphage	vOTU150	Clustered	1222_0	Unassigned	Unassigned	Unassigned	Unassigned	Unassigned	Unassigned	Unassigned	Unassigned	Unassigned	Unassigned	No host prediction	No host prediction	No host prediction	No host prediction	No host prediction
FICUS_Selbmann_89.scaffold_5880_c2||full	FICUS_Selbmann_89	11139	No	20	Low-quality	dsDNAphage	vOTU7303	Outlier	Unclustered	Unassigned	Unassigned	Unassigned	Unassigned	Unassigned	Unassigned	Unassigned	Unassigned	Unassigned	Unassigned	No host prediction	No host prediction	No host prediction	No host prediction	No host prediction
FICUS_Selbmann_89.scaffold_10041_c1||full	FICUS_Selbmann_89	11137	No	9	Low-quality	lavidaviridae	vOTU14846	Clustered	1048_0	Unassigned	Unassigned	Unassigned	Unassigned	Unassigned	Unassigned	Unassigned	Unassigned	Unassigned	Unassigned	No host prediction	No host prediction	No host prediction	No host prediction	No host prediction
FICUS_Selbmann_89.scaffold_4042_c1||full	FICUS_Selbmann_89	11130	No	6	Low-quality	lavidaviridae	vOTU15082	Singleton	Unclustered	Unassigned	Unassigned	Unassigned	Unassigned	Unassigned	Unassigned	Unassigned	Unassigned	Unassigned	Unassigned	No host prediction	No host prediction	No host prediction	No host prediction	No host prediction
FICUS_Selbmann_89.scaffold_10199_c1||full	FICUS_Selbmann_89	10969	No	12	Low-quality	NCLDV	vOTU14849	Clustered	4321_0	Unassigned	Unassigned	Unassigned	Unassigned	Unassigned	Unassigned	Unassigned	Unassigned	Unassigned	Unassigned	No host prediction	No host prediction	No host prediction	No host prediction	No host prediction
FICUS_Selbmann_89.scaffold_10291_c1||full	FICUS_Selbmann_89	10885	No	10	Low-quality	dsDNAphage	vOTU73476	Clustered	8372_0	Unassigned	Unassigned	Unassigned	Unassigned	Unassigned	Unassigned	Unassigned	Unassigned	Unassigned	Unassigned	No host prediction	No host prediction	No host prediction	No host prediction	No host prediction
FICUS_Selbmann_89.scaffold_10326_c1||full	FICUS_Selbmann_89	10843	No	8	Low-quality	lavidaviridae	vOTU14851	Clustered	1478_0	Unassigned	Unassigned	Unassigned	Unassigned	Unassigned	Unassigned	Unassigned	Unassigned	Unassigned	Unassigned	No host prediction	No host prediction	No host prediction	No host prediction	No host prediction
FICUS_Selbmann_89.scaffold_10451_c1||full	FICUS_Selbmann_89	10718	No	22	Low-quality	dsDNAphage	vOTU14854	Clustered	1176_0	Unassigned	Unassigned	Unassigned	Unassigned	Unassigned	Unassigned	Unassigned	Unassigned	Unassigned	Unassigned	No host prediction	No host prediction	No host prediction	No host prediction	No host prediction
FICUS_Selbmann_89.scaffold_10498_c1||full	FICUS_Selbmann_89	10667	No	12	Low-quality	dsDNAphage	vOTU14856	Clustered	1923_0	Unassigned	Unassigned	Unassigned	Unassigned	Unassigned	Unassigned	Unassigned	Unassigned	Unassigned	Unassigned	No host prediction	No host prediction	No host prediction	No host prediction	No host prediction
FICUS_Selbmann_89.scaffold_10536_c1||full	FICUS_Selbmann_89	10626	No	18	Low-quality	NCLDV	vOTU24297	Clustered	888_0	Unassigned	Unassigned	Unassigned	Unassigned	Unassigned	Unassigned	Unassigned	Unassigned	Unassigned	Unassigned	No host prediction	No host prediction	No host prediction	No host prediction	No host prediction
FICUS_Selbmann_89.scaffold_10593_c1||full_1	FICUS_Selbmann_89	10575	Yes	6	Low-quality	lavidaviridae	vOTU75434	Clustered	2029_0	Unassigned	Unassigned	Unassigned	Unassigned	Unassigned	Unassigned	Unassigned	Unassigned	Unassigned	Unassigned	No host prediction	No host prediction	No host prediction	No host prediction	No host prediction
FICUS_Selbmann_89.scaffold_6128_c2||full	FICUS_Selbmann_89	10543	No	22	Low-quality	dsDNAphage	vOTU15110	Clustered	8799_0	Unassigned	Unassigned	Unassigned	Unassigned	Unassigned	Unassigned	Unassigned	Unassigned	Unassigned	Unassigned	No host prediction	No host prediction	No host prediction	No host prediction	No host prediction
FICUS_Selbmann_89.scaffold_10647_c1||full	FICUS_Selbmann_89	10523	No	9	Low-quality	NCLDV	vOTU73477	Clustered	3143_0	Unassigned	Unassigned	Unassigned	Unassigned	Unassigned	Unassigned	Unassigned	Unassigned	Unassigned	Unassigned	No host prediction	No host prediction	No host prediction	No host prediction	No host prediction
FICUS_Selbmann_89.scaffold_10402_c2||full	FICUS_Selbmann_89	10455	No	11	Low-quality	dsDNAphage	vOTU14852	Clustered	1072_0	Unassigned	Unassigned	Unassigned	Unassigned	Unassigned	Unassigned	Unassigned	Unassigned	Unassigned	Unassigned	No host prediction	No host prediction	No host prediction	No host prediction	No host prediction
FICUS_Selbmann_89.scaffold_9679_c1||full_1	FICUS_Selbmann_89	10428	Yes	11	Low-quality	NA	vOTU15170	Singleton	Unclustered	Unassigned	Unassigned	Unassigned	Unassigned	Unassigned	Unassigned	Unassigned	Unassigned	Unassigned	Unassigned	No host prediction	No host prediction	No host prediction	No host prediction	No host prediction
FICUS_Selbmann_89.scaffold_10853_c1||full_1	FICUS_Selbmann_89	10305	Yes	9	Low-quality	NA	vOTU73297	Clustered	6115_0	Unassigned	Unassigned	Unassigned	Unassigned	Unassigned	Unassigned	Unassigned	Unassigned	Unassigned	Unassigned	No host prediction	No host prediction	No host prediction	No host prediction	No host prediction
FICUS_Selbmann_89.scaffold_10902_c1||full	FICUS_Selbmann_89	10267	No	13	Low-quality	dsDNAphage	vOTU14861	Clustered	2555_0	Unassigned	Unassigned	Unassigned	Unassigned	Unassigned	Unassigned	Unassigned	Unassigned	Unassigned	Unassigned	No host prediction	No host prediction	No host prediction	No host prediction	No host prediction
FICUS_Selbmann_89.scaffold_10910_c1||full	FICUS_Selbmann_89	10263	No	12	Low-quality	dsDNAphage	vOTU16190	Overlap (VC_794/VC_795)	Unclustered	Unassigned	Unassigned	Unassigned	Unassigned	Unassigned	Unassigned	Unassigned	Unassigned	Unassigned	Unassigned	No host prediction	No host prediction	No host prediction	No host prediction	No host prediction
FICUS_Selbmann_89.scaffold_11067_c1||full	FICUS_Selbmann_89	10116	No	17	Low-quality	NA	vOTU73480	Clustered	7705_0	Unassigned	Unassigned	Unassigned	Unassigned	Unassigned	Unassigned	Unassigned	Unassigned	Unassigned	Unassigned	No host prediction	No host prediction	No host prediction	No host prediction	No host prediction
FICUS_Selbmann_89.scaffold_11175_c1||full	FICUS_Selbmann_89	10027	No	8	Low-quality	dsDNAphage	vOTU14867	Clustered	3572_0	Unassigned	Unassigned	Unassigned	Unassigned	Unassigned	Unassigned	Unassigned	Unassigned	Unassigned	Unassigned	No host prediction	No host prediction	No host prediction	No host prediction	No host prediction
FICUS_Selbmann_89.scaffold_11187_c1||full	FICUS_Selbmann_89	10020	No	15	Low-quality	dsDNAphage	vOTU14868	Clustered	1544_0	Unassigned	Unassigned	Unassigned	Unassigned	Unassigned	Unassigned	Unassigned	Unassigned	Unassigned	Unassigned	No host prediction	No host prediction	No host prediction	No host prediction	No host prediction
FICUS_Selbmann_88.scaffold_48_c1||0_partial_1	FICUS_Selbmann_88	82304	Yes	99	Medium-quality	dsDNAphage	vOTU14717	Clustered	3907_0	Unassigned	Unassigned	Unassigned	Unassigned	Unassigned	Unassigned	Unassigned	Unassigned	Unassigned	Unassigned	No host prediction	No host prediction	No host prediction	No host prediction	No host prediction
FICUS_Selbmann_88.scaffold_76_c1||0_partial_1	FICUS_Selbmann_88	17267	Yes	21	Low-quality	dsDNAphage	vOTU14785	Clustered	5656_0	Unassigned	Unassigned	Unassigned	Unassigned	Unassigned	Unassigned	Unassigned	Unassigned	Unassigned	Unassigned	No host prediction	No host prediction	No host prediction	No host prediction	No host prediction
FICUS_Selbmann_88.scaffold_861_c1||0_partial_1	FICUS_Selbmann_88	12436	Yes	22	Low-quality	dsDNAphage	vOTU14808	Outlier	Unclustered	Unassigned	Unassigned	Unassigned	Unassigned	Unassigned	Unassigned	Unassigned	Unassigned	Unassigned	Unassigned	No host prediction	No host prediction	No host prediction	No host prediction	No host prediction
FICUS_Selbmann_88.scaffold_28_c1||0_partial	FICUS_Selbmann_88	12349	No	13	Low-quality	dsDNAphage	vOTU74015	Clustered	2778_0	Unassigned	Unassigned	Unassigned	Unassigned	Unassigned	Unassigned	Unassigned	Unassigned	Unassigned	Unassigned	No host prediction	No host prediction	No host prediction	No host prediction	No host prediction
FICUS_Selbmann_88.scaffold_2959_c1||0_partial	FICUS_Selbmann_88	10800	No	14	Low-quality	dsDNAphage	vOTU15429	Overlap (VC_1150/VC_1152)	Unclustered	Unassigned	Unassigned	Unassigned	Unassigned	Unassigned	Unassigned	Unassigned	Unassigned	Unassigned	Unassigned	No host prediction	No host prediction	No host prediction	No host prediction	No host prediction
FICUS_Selbmann_88.scaffold_3152_c1||0_partial	FICUS_Selbmann_88	14102	No	14	Low-quality	dsDNAphage	vOTU12091	Clustered	2778_0	Unassigned	Unassigned	Unassigned	Unassigned	Unassigned	Unassigned	Unassigned	Unassigned	Unassigned	Unassigned	No host prediction	No host prediction	No host prediction	No host prediction	No host prediction
FICUS_Selbmann_88.scaffold_299_c1||full	FICUS_Selbmann_88	66267	No	97	Medium-quality	NA	vOTU14688	Clustered	3970_0	Unassigned	Unassigned	Unassigned	Unassigned	Unassigned	Unassigned	Unassigned	Unassigned	Unassigned	Unassigned	No host prediction	No host prediction	No host prediction	No host prediction	No host prediction
FICUS_Selbmann_88.scaffold_303_c1||full_1	FICUS_Selbmann_88	65495	Yes	90	Medium-quality	dsDNAphage	vOTU582	Clustered	845_0	Unassigned	Unassigned	Unassigned	Unassigned	Unassigned	Unassigned	Unassigned	Unassigned	Unassigned	Unassigned	No host prediction	No host prediction	No host prediction	No host prediction	No host prediction
FICUS_Selbmann_88.scaffold_471_c1||full	FICUS_Selbmann_88	50596	No	72	Medium-quality	dsDNAphage	vOTU14714	Overlap (VC_2812/VC_2813/VC_6132)	Unclustered	Unassigned	Unassigned	Unassigned	Unassigned	Unassigned	Unassigned	Unassigned	Unassigned	Unassigned	Unassigned	No host prediction	No host prediction	No host prediction	No host prediction	No host prediction
FICUS_Selbmann_88.scaffold_591_c1||full	FICUS_Selbmann_88	44145	No	61	Medium-quality	NA	vOTU73469	Clustered	8319_0	Unassigned	Unassigned	Unassigned	Unassigned	Unassigned	Unassigned	Unassigned	Unassigned	Unassigned	Unassigned	No host prediction	No host prediction	No host prediction	No host prediction	No host prediction
FICUS_Selbmann_88.scaffold_749_c1||full	FICUS_Selbmann_88	38372	No	52	Medium-quality	dsDNAphage	vOTU14781	Clustered	2827_0	Unassigned	Unassigned	Unassigned	Unassigned	Unassigned	Unassigned	Unassigned	Unassigned	Unassigned	Unassigned	No host prediction	No host prediction	No host prediction	No host prediction	No host prediction
FICUS_Selbmann_88.scaffold_767_c1||full	FICUS_Selbmann_88	38018	No	46	Medium-quality	dsDNAphage	vOTU14788	Overlap (VC_2086/VC_2097)	Unclustered	Unassigned	Unassigned	Unassigned	Unassigned	Unassigned	Unassigned	Unassigned	Unassigned	Unassigned	Unassigned	No host prediction	No host prediction	No host prediction	No host prediction	No host prediction
FICUS_Selbmann_88.scaffold_770_c1||full	FICUS_Selbmann_88	37933	No	52	High-quality	dsDNAphage	vOTU75998	Overlap (VC_861/VC_873)	Unclustered	Unassigned	Unassigned	Unassigned	Unassigned	Unassigned	Unassigned	Unassigned	Unassigned	Unassigned	Unassigned	No host prediction	No host prediction	No host prediction	No host prediction	No host prediction
FICUS_Selbmann_88.scaffold_771_c1||full_1	FICUS_Selbmann_88	37931	Yes	49	Medium-quality	dsDNAphage	vOTU14790	Clustered	7710_0	Unassigned	Unassigned	Unassigned	Unassigned	Unassigned	Unassigned	Unassigned	Unassigned	Unassigned	Unassigned	No host prediction	No host prediction	No host prediction	No host prediction	No host prediction
FICUS_Selbmann_88.scaffold_930_c1||full	FICUS_Selbmann_88	34348	No	46	Low-quality	dsDNAphage	vOTU14823	Clustered	1146_0	Unassigned	Unassigned	Unassigned	Unassigned	Unassigned	Unassigned	Unassigned	Unassigned	Unassigned	Unassigned	No host prediction	No host prediction	No host prediction	No host prediction	No host prediction
FICUS_Selbmann_88.scaffold_1042_c1||full_1	FICUS_Selbmann_88	32162	Yes	43	Low-quality	dsDNAphage	vOTU12605	Clustered	569_0	Uroviricota	Caudoviricetes	Caudovirales	Myoviridae	Unclassified	Unassigned	Unassigned	Unassigned	Unassigned	Unassigned	No host prediction	No host prediction	No host prediction	No host prediction	No host prediction
FICUS_Selbmann_88.scaffold_437_c2||full	FICUS_Selbmann_88	31337	No	19	Low-quality	NCLDV	vOTU73467	Clustered	2027_0	Unassigned	Unassigned	Unassigned	Unassigned	Unassigned	Unassigned	Unassigned	Unassigned	Unassigned	Unassigned	No host prediction	No host prediction	No host prediction	No host prediction	No host prediction
FICUS_Selbmann_88.scaffold_1131_c1||full	FICUS_Selbmann_88	31047	No	67	Low-quality	dsDNAphage	vOTU14473	Clustered	1507_0	Unassigned	Unassigned	Unassigned	Unassigned	Unassigned	Unassigned	Unassigned	Unassigned	Unassigned	Unassigned	No host prediction	No host prediction	No host prediction	No host prediction	No host prediction
FICUS_Selbmann_88.scaffold_1244_c1||full	FICUS_Selbmann_88	29308	No	43	Medium-quality	dsDNAphage	vOTU14501	Clustered	5696_0	Unassigned	Unassigned	Unassigned	Unassigned	Unassigned	Unassigned	Unassigned	Unassigned	Unassigned	Unassigned	No host prediction	No host prediction	No host prediction	No host prediction	No host prediction
FICUS_Selbmann_88.scaffold_1788_c1||full	FICUS_Selbmann_88	23565	No	25	Low-quality	NCLDV	vOTU14650	Outlier	Unclustered	Unassigned	Unassigned	Unassigned	Unassigned	Unassigned	Unassigned	Unassigned	Unassigned	Unassigned	Unassigned	Proteobacteria	Alphaproteobacteria	No host prediction	No host prediction	No host prediction
FICUS_Selbmann_88.scaffold_883_c2||full	FICUS_Selbmann_88	23553	No	21	Low-quality	dsDNAphage	vOTU14815	Clustered	1293_0	Unassigned	Unassigned	Unassigned	Unassigned	Unassigned	Unassigned	Unassigned	Unassigned	Unassigned	Unassigned	No host prediction	No host prediction	No host prediction	No host prediction	No host prediction
FICUS_Selbmann_88.scaffold_1819_c1||full	FICUS_Selbmann_88	23374	No	46	Low-quality	dsDNAphage	vOTU73583	Clustered	820_0	Unassigned	Unassigned	Unassigned	Unassigned	Unassigned	Unassigned	Unassigned	Unassigned	Unassigned	Unassigned	No host prediction	No host prediction	No host prediction	No host prediction	No host prediction
FICUS_Selbmann_88.scaffold_2065_c1||full_1	FICUS_Selbmann_88	21696	Yes	19	Low-quality	dsDNAphage	vOTU14674	Clustered	2367_0	Unassigned	Unassigned	Unassigned	Unassigned	Unassigned	Unassigned	Unassigned	Unassigned	Unassigned	Unassigned	Proteobacteria	Alphaproteobacteria	Rhodospirillales	No host prediction	No host prediction
FICUS_Selbmann_88.scaffold_2085_c1||full	FICUS_Selbmann_88	21591	No	41	Low-quality	dsDNAphage	vOTU14675	Clustered	819_2	Unassigned	Unassigned	Unassigned	Unassigned	Unassigned	Unassigned	Unassigned	Unassigned	Unassigned	Unassigned	No host prediction	No host prediction	No host prediction	No host prediction	No host prediction
FICUS_Selbmann_88.scaffold_2091_c1||full	FICUS_Selbmann_88	21568	No	52	Low-quality	dsDNAphage	vOTU76140	Overlap (VC_568/VC_575/VC_8315)	Unclustered	Unassigned	Unassigned	Unassigned	Unassigned	Unassigned	Unassigned	Unassigned	Unassigned	Unassigned	Unassigned	No host prediction	No host prediction	No host prediction	No host prediction	No host prediction
FICUS_Selbmann_88.scaffold_2126_c1||full	FICUS_Selbmann_88	21354	No	40	Low-quality	dsDNAphage	vOTU14676	Clustered	839_0	Unassigned	Unassigned	Unassigned	Unassigned	Unassigned	Unassigned	Unassigned	Unassigned	Unassigned	Unassigned	No host prediction	No host prediction	No host prediction	No host prediction	No host prediction
FICUS_Selbmann_88.scaffold_2249_c1||full	FICUS_Selbmann_88	20610	No	20	Low-quality	dsDNAphage	vOTU14677	Overlap (VC_2561/VC_3952)	Unclustered	Unassigned	Unassigned	Unassigned	Unassigned	Unassigned	Unassigned	Unassigned	Unassigned	Unassigned	Unassigned	Proteobacteria	Alphaproteobacteria	No host prediction	No host prediction	No host prediction
FICUS_Selbmann_88.scaffold_2429_c1||full	FICUS_Selbmann_88	19602	No	25	Low-quality	dsDNAphage	vOTU14678	Clustered	5451_0	Unassigned	Unassigned	Unassigned	Unassigned	Unassigned	Unassigned	Unassigned	Unassigned	Unassigned	Unassigned	No host prediction	No host prediction	No host prediction	No host prediction	No host prediction
FICUS_Selbmann_88.scaffold_2575_c1||full	FICUS_Selbmann_88	18902	No	26	Low-quality	dsDNAphage	vOTU14682	Clustered	1170_0	Unassigned	Unassigned	Unassigned	Unassigned	Unassigned	Unassigned	Unassigned	Unassigned	Unassigned	Unassigned	No host prediction	No host prediction	No host prediction	No host prediction	No host prediction
FICUS_Selbmann_88.scaffold_2595_c1||full	FICUS_Selbmann_88	18789	No	24	Low-quality	dsDNAphage	vOTU73583	Clustered	820_0	Unassigned	Unassigned	Unassigned	Unassigned	Unassigned	Unassigned	Unassigned	Unassigned	Unassigned	Unassigned	No host prediction	No host prediction	No host prediction	No host prediction	No host prediction
FICUS_Selbmann_88.scaffold_2749_c1||full	FICUS_Selbmann_88	18170	No	30	Low-quality	NA	vOTU14683	Clustered	3517_0	Unassigned	Unassigned	Unassigned	Unassigned	Unassigned	Unassigned	Unassigned	Unassigned	Unassigned	Unassigned	No host prediction	No host prediction	No host prediction	No host prediction	No host prediction
FICUS_Selbmann_88.scaffold_2841_c1||full	FICUS_Selbmann_88	17805	No	22	Low-quality	dsDNAphage	vOTU14687	Outlier	Unclustered	Unassigned	Unassigned	Unassigned	Unassigned	Unassigned	Unassigned	Unassigned	Unassigned	Unassigned	Unassigned	No host prediction	No host prediction	No host prediction	No host prediction	No host prediction
FICUS_Selbmann_88.scaffold_2857_c1||full	FICUS_Selbmann_88	17758	No	17	Low-quality	dsDNAphage	vOTU15104	Overlap (VC_567/VC_569)	Unclustered	Unassigned	Unassigned	Unassigned	Unassigned	Unassigned	Unassigned	Unassigned	Unassigned	Unassigned	Unassigned	No host prediction	No host prediction	No host prediction	No host prediction	No host prediction
FICUS_Selbmann_88.scaffold_2052_c1||full_1	FICUS_Selbmann_88	17549	Yes	19	Low-quality	dsDNAphage	vOTU12070	Clustered	1226_0	Unassigned	Unassigned	Unassigned	Unassigned	Unassigned	Unassigned	Unassigned	Unassigned	Unassigned	Unassigned	No host prediction	No host prediction	No host prediction	No host prediction	No host prediction
FICUS_Selbmann_88.scaffold_3250_c1||full	FICUS_Selbmann_88	16321	No	27	Low-quality	dsDNAphage	vOTU15429	Overlap (VC_1150/VC_1152)	Unclustered	Unassigned	Unassigned	Unassigned	Unassigned	Unassigned	Unassigned	Unassigned	Unassigned	Unassigned	Unassigned	No host prediction	No host prediction	No host prediction	No host prediction	No host prediction
FICUS_Selbmann_88.scaffold_437_c3||full	FICUS_Selbmann_88	15678	No	11	Low-quality	NCLDV	vOTU16608	Clustered	2027_0	Unassigned	Unassigned	Unassigned	Unassigned	Unassigned	Unassigned	Unassigned	Unassigned	Unassigned	Unassigned	No host prediction	No host prediction	No host prediction	No host prediction	No host prediction
FICUS_Selbmann_88.scaffold_3495_c1||full	FICUS_Selbmann_88	15506	No	14	Low-quality	dsDNAphage	vOTU14695	Clustered	856_0	Unassigned	Unassigned	Unassigned	Unassigned	Unassigned	Unassigned	Unassigned	Unassigned	Unassigned	Unassigned	Proteobacteria	Alphaproteobacteria	Hyphomicrobiales	Lichenihabitantaceae	Lichenihabitans
FICUS_Selbmann_88.scaffold_3502_c1||full	FICUS_Selbmann_88	15493	No	22	Low-quality	dsDNAphage	vOTU14696	Clustered	2212_0	Unassigned	Unassigned	Unassigned	Unassigned	Unassigned	Unassigned	Unassigned	Unassigned	Unassigned	Unassigned	No host prediction	No host prediction	No host prediction	No host prediction	No host prediction
FICUS_Selbmann_88.scaffold_3516_c1||full	FICUS_Selbmann_88	15456	No	15	Low-quality	NCLDV	vOTU14697	Overlap (VC_1113/VC_1338)	Unclustered	Unassigned	Unassigned	Unassigned	Unassigned	Unassigned	Unassigned	Unassigned	Unassigned	Unassigned	Unassigned	No host prediction	No host prediction	No host prediction	No host prediction	No host prediction
FICUS_Selbmann_88.scaffold_3543_c1||full	FICUS_Selbmann_88	15400	No	19	Low-quality	dsDNAphage	vOTU15864	Overlap (VC_867/VC_1025)	Unclustered	Unassigned	Unassigned	Unassigned	Unassigned	Unassigned	Unassigned	Unassigned	Unassigned	Unassigned	Unassigned	No host prediction	No host prediction	No host prediction	No host prediction	No host prediction
FICUS_Selbmann_88.scaffold_216_c2||full	FICUS_Selbmann_88	15110	No	12	Low-quality	NCLDV	vOTU73466	Clustered	5459_0	Unassigned	Unassigned	Unassigned	Unassigned	Unassigned	Unassigned	Unassigned	Unassigned	Unassigned	Unassigned	No host prediction	No host prediction	No host prediction	No host prediction	No host prediction
FICUS_Selbmann_88.scaffold_96_c3||full	FICUS_Selbmann_88	15045	No	17	Low-quality	dsDNAphage	vOTU14837	Outlier	Unclustered	Unassigned	Unassigned	Unassigned	Unassigned	Unassigned	Unassigned	Unassigned	Unassigned	Unassigned	Unassigned	No host prediction	No host prediction	No host prediction	No host prediction	No host prediction
FICUS_Selbmann_88.scaffold_3753_c1||full	FICUS_Selbmann_88	14809	No	11	Low-quality	NCLDV	vOTU73623	Clustered	4935_0	Unassigned	Unassigned	Unassigned	Unassigned	Unassigned	Unassigned	Unassigned	Unassigned	Unassigned	Unassigned	No host prediction	No host prediction	No host prediction	No host prediction	No host prediction
FICUS_Selbmann_88.scaffold_3938_c1||full	FICUS_Selbmann_88	14376	No	15	Low-quality	dsDNAphage	vOTU74105	Clustered	1385_0	Unassigned	Unassigned	Unassigned	Unassigned	Unassigned	Unassigned	Unassigned	Unassigned	Unassigned	Unassigned	No host prediction	No host prediction	No host prediction	No host prediction	No host prediction
FICUS_Selbmann_88.scaffold_3972_c1||full	FICUS_Selbmann_88	14301	No	21	Low-quality	dsDNAphage	vOTU75703	Clustered	1145_0	Unassigned	Unassigned	Unassigned	Unassigned	Unassigned	Unassigned	Unassigned	Unassigned	Unassigned	Unassigned	No host prediction	No host prediction	No host prediction	No host prediction	No host prediction
FICUS_Selbmann_88.scaffold_4044_c1||full	FICUS_Selbmann_88	14155	No	14	Low-quality	dsDNAphage	vOTU14701	Outlier	Unclustered	Unassigned	Unassigned	Unassigned	Unassigned	Unassigned	Unassigned	Unassigned	Unassigned	Unassigned	Unassigned	No host prediction	No host prediction	No host prediction	No host prediction	No host prediction
FICUS_Selbmann_88.scaffold_4132_c1||full	FICUS_Selbmann_88	13971	No	16	Low-quality	dsDNAphage	vOTU14703	Clustered	4458_0	Unassigned	Unassigned	Unassigned	Unassigned	Unassigned	Unassigned	Unassigned	Unassigned	Unassigned	Unassigned	No host prediction	No host prediction	No host prediction	No host prediction	No host prediction
FICUS_Selbmann_88.scaffold_4134_c1||full	FICUS_Selbmann_88	13968	No	20	Low-quality	dsDNAphage	vOTU13942	Clustered	2322_0	Unassigned	Unassigned	Unassigned	Unassigned	Unassigned	Unassigned	Unassigned	Unassigned	Unassigned	Unassigned	No host prediction	No host prediction	No host prediction	No host prediction	No host prediction
FICUS_Selbmann_88.scaffold_4180_c1||full	FICUS_Selbmann_88	13867	No	18	Low-quality	dsDNAphage	vOTU14705	Clustered	777_0	Unassigned	Unassigned	Unassigned	Unassigned	Unassigned	Unassigned	Unassigned	Unassigned	Unassigned	Unassigned	No host prediction	No host prediction	No host prediction	No host prediction	No host prediction
FICUS_Selbmann_88.scaffold_4223_c1||full	FICUS_Selbmann_88	13773	No	15	Low-quality	dsDNAphage	vOTU14706	Outlier	Unclustered	Unassigned	Unassigned	Unassigned	Unassigned	Unassigned	Unassigned	Unassigned	Unassigned	Unassigned	Unassigned	No host prediction	No host prediction	No host prediction	No host prediction	No host prediction
FICUS_Selbmann_88.scaffold_4352_c1||full	FICUS_Selbmann_88	13513	No	21	Low-quality	dsDNAphage	vOTU14708	Clustered	3507_0	Unassigned	Unassigned	Unassigned	Unassigned	Unassigned	Unassigned	Unassigned	Unassigned	Unassigned	Unassigned	No host prediction	No host prediction	No host prediction	No host prediction	No host prediction
FICUS_Selbmann_88.scaffold_4440_c1||full	FICUS_Selbmann_88	13355	No	19	Low-quality	dsDNAphage	vOTU14711	Clustered	2945_0	Unassigned	Unassigned	Unassigned	Unassigned	Unassigned	Unassigned	Unassigned	Unassigned	Unassigned	Unassigned	No host prediction	No host prediction	No host prediction	No host prediction	No host prediction
FICUS_Selbmann_88.scaffold_4807_c1||full	FICUS_Selbmann_88	12632	No	19	Low-quality	dsDNAphage	vOTU14718	Clustered	8509_0	Unassigned	Unassigned	Unassigned	Unassigned	Unassigned	Unassigned	Unassigned	Unassigned	Unassigned	Unassigned	No host prediction	No host prediction	No host prediction	No host prediction	No host prediction
FICUS_Selbmann_88.scaffold_4906_c1||full	FICUS_Selbmann_88	12500	No	16	Low-quality	NCLDV	vOTU14719	Clustered	863_0	Unassigned	Unassigned	Unassigned	Unassigned	Unassigned	Unassigned	Unassigned	Unassigned	Unassigned	Unassigned	No host prediction	No host prediction	No host prediction	No host prediction	No host prediction
FICUS_Selbmann_88.scaffold_4984_c1||full	FICUS_Selbmann_88	12375	No	16	Low-quality	dsDNAphage	vOTU15342	Clustered	1014_0	Unassigned	Unassigned	Unassigned	Unassigned	Unassigned	Unassigned	Unassigned	Unassigned	Unassigned	Unassigned	No host prediction	No host prediction	No host prediction	No host prediction	No host prediction
FICUS_Selbmann_88.scaffold_5032_c1||full_1	FICUS_Selbmann_88	12306	Yes	15	Low-quality	dsDNAphage	vOTU14723	Clustered	2244_0	Unassigned	Unassigned	Unassigned	Unassigned	Unassigned	Unassigned	Unassigned	Unassigned	Unassigned	Unassigned	No host prediction	No host prediction	No host prediction	No host prediction	No host prediction
FICUS_Selbmann_88.scaffold_5090_c1||full	FICUS_Selbmann_88	12203	No	16	Low-quality	dsDNAphage	vOTU14725	Clustered	4858_0	Unassigned	Unassigned	Unassigned	Unassigned	Unassigned	Unassigned	Unassigned	Unassigned	Unassigned	Unassigned	No host prediction	No host prediction	No host prediction	No host prediction	No host prediction
FICUS_Selbmann_88.scaffold_5178_c1||full	FICUS_Selbmann_88	12064	No	9	Low-quality	dsDNAphage	vOTU14727	Clustered	3192_0	Unassigned	Unassigned	Unassigned	Unassigned	Unassigned	Unassigned	Unassigned	Unassigned	Unassigned	Unassigned	No host prediction	No host prediction	No host prediction	No host prediction	No host prediction
FICUS_Selbmann_88.scaffold_5185_c1||full_1	FICUS_Selbmann_88	12051	Yes	18	Low-quality	dsDNAphage	vOTU14728	Outlier	Unclustered	Unassigned	Unassigned	Unassigned	Unassigned	Unassigned	Unassigned	Unassigned	Unassigned	Unassigned	Unassigned	No host prediction	No host prediction	No host prediction	No host prediction	No host prediction
FICUS_Selbmann_88.scaffold_5220_c1||full	FICUS_Selbmann_88	12007	No	23	Low-quality	dsDNAphage	vOTU15504	Clustered	1071_0	Unassigned	Unassigned	Unassigned	Unassigned	Unassigned	Unassigned	Unassigned	Unassigned	Unassigned	Unassigned	No host prediction	No host prediction	No host prediction	No host prediction	No host prediction
FICUS_Selbmann_88.scaffold_5249_c1||full_1	FICUS_Selbmann_88	11968	Yes	8	Low-quality	dsDNAphage	vOTU62525	Clustered	4444_0	Unassigned	Unassigned	Unassigned	Unassigned	Unassigned	Unassigned	Unassigned	Unassigned	Unassigned	Unassigned	No host prediction	No host prediction	No host prediction	No host prediction	No host prediction
FICUS_Selbmann_88.scaffold_4740_c1||full	FICUS_Selbmann_88	11940	No	13	Low-quality	dsDNAphage	vOTU74356	Clustered	1145_0	Unassigned	Unassigned	Unassigned	Unassigned	Unassigned	Unassigned	Unassigned	Unassigned	Unassigned	Unassigned	No host prediction	No host prediction	No host prediction	No host prediction	No host prediction
FICUS_Selbmann_88.scaffold_5286_c1||full	FICUS_Selbmann_88	11917	No	11	Low-quality	dsDNAphage	vOTU14730	Clustered	976_0	Unassigned	Unassigned	Unassigned	Unassigned	Unassigned	Unassigned	Unassigned	Unassigned	Unassigned	Unassigned	Proteobacteria	Alphaproteobacteria	No host prediction	No host prediction	No host prediction
FICUS_Selbmann_88.scaffold_5293_c1||full	FICUS_Selbmann_88	11901	No	16	Low-quality	dsDNAphage	vOTU73629	Clustered	2815_0	Unassigned	Unassigned	Unassigned	Unassigned	Unassigned	Unassigned	Unassigned	Unassigned	Unassigned	Unassigned	No host prediction	No host prediction	No host prediction	No host prediction	No host prediction
FICUS_Selbmann_88.scaffold_5403_c1||full	FICUS_Selbmann_88	11750	No	9	Low-quality	dsDNAphage	vOTU14736	Clustered	7695_0	Unassigned	Unassigned	Unassigned	Unassigned	Unassigned	Unassigned	Unassigned	Unassigned	Unassigned	Unassigned	Acidobacteria	Acidobacteriia	Acidobacteriales	Acidobacteriaceae	Granulicella
FICUS_Selbmann_88.scaffold_5412_c1||full	FICUS_Selbmann_88	11737	No	16	Low-quality	dsDNAphage	vOTU8895	Clustered	1192_0	Unassigned	Unassigned	Unassigned	Unassigned	Unassigned	Unassigned	Unassigned	Unassigned	Unassigned	Unassigned	No host prediction	No host prediction	No host prediction	No host prediction	No host prediction
FICUS_Selbmann_88.scaffold_5469_c1||full	FICUS_Selbmann_88	11674	No	20	Low-quality	dsDNAphage	vOTU74392	Clustered	5451_0	Unassigned	Unassigned	Unassigned	Unassigned	Unassigned	Unassigned	Unassigned	Unassigned	Unassigned	Unassigned	No host prediction	No host prediction	No host prediction	No host prediction	No host prediction
FICUS_Selbmann_88.scaffold_5519_c1||full	FICUS_Selbmann_88	11583	No	14	Low-quality	NCLDV	vOTU14739	Clustered	1237_0	Unassigned	Unassigned	Unassigned	Unassigned	Unassigned	Unassigned	Unassigned	Unassigned	Unassigned	Unassigned	No host prediction	No host prediction	No host prediction	No host prediction	No host prediction
FICUS_Selbmann_88.scaffold_5522_c1||full	FICUS_Selbmann_88	11580	No	18	Low-quality	dsDNAphage	vOTU14740	Clustered	839_0	Unassigned	Unassigned	Unassigned	Unassigned	Unassigned	Unassigned	Unassigned	Unassigned	Unassigned	Unassigned	No host prediction	No host prediction	No host prediction	No host prediction	No host prediction
FICUS_Selbmann_88.scaffold_5562_c1||full	FICUS_Selbmann_88	11505	No	17	Low-quality	NCLDV	vOTU24297	Clustered	888_0	Unassigned	Unassigned	Unassigned	Unassigned	Unassigned	Unassigned	Unassigned	Unassigned	Unassigned	Unassigned	No host prediction	No host prediction	No host prediction	No host prediction	No host prediction
FICUS_Selbmann_88.scaffold_5761_c1||full	FICUS_Selbmann_88	11249	No	13	Low-quality	lavidaviridae	vOTU8036	Overlap (VC_1579/VC_1580)	Unclustered	Unassigned	Unassigned	Unassigned	Unassigned	Unassigned	Unassigned	Unassigned	Unassigned	Unassigned	Unassigned	No host prediction	No host prediction	No host prediction	No host prediction	No host prediction
FICUS_Selbmann_88.scaffold_5880_c1||full	FICUS_Selbmann_88	11083	No	10	Low-quality	dsDNAphage	vOTU26687	Overlap (VC_873/VC_892)	Unclustered	Unassigned	Unassigned	Unassigned	Unassigned	Unassigned	Unassigned	Unassigned	Unassigned	Unassigned	Unassigned	No host prediction	No host prediction	No host prediction	No host prediction	No host prediction
FICUS_Selbmann_88.scaffold_5703_c1||full	FICUS_Selbmann_88	11026	No	14	Low-quality	dsDNAphage	vOTU14742	Clustered	882_0	Unassigned	Unassigned	Unassigned	Unassigned	Unassigned	Unassigned	Unassigned	Unassigned	Unassigned	Unassigned	No host prediction	No host prediction	No host prediction	No host prediction	No host prediction
FICUS_Selbmann_88.scaffold_5965_c1||full	FICUS_Selbmann_88	10971	No	15	Low-quality	NCLDV	vOTU73532	Clustered	8798_0	Unassigned	Unassigned	Unassigned	Unassigned	Unassigned	Unassigned	Unassigned	Unassigned	Unassigned	Unassigned	No host prediction	No host prediction	No host prediction	No host prediction	No host prediction
FICUS_Selbmann_88.scaffold_5968_c1||full	FICUS_Selbmann_88	10967	No	16	Low-quality	dsDNAphage	vOTU14749	Overlap (VC_1952/VC_2059)	Unclustered	Unassigned	Unassigned	Unassigned	Unassigned	Unassigned	Unassigned	Unassigned	Unassigned	Unassigned	Unassigned	No host prediction	No host prediction	No host prediction	No host prediction	No host prediction
FICUS_Selbmann_88.scaffold_6019_c1||full	FICUS_Selbmann_88	10907	No	17	Low-quality	NCLDV	vOTU76141	Overlap (VC_1202/VC_2238)	Unclustered	Unassigned	Unassigned	Unassigned	Unassigned	Unassigned	Unassigned	Unassigned	Unassigned	Unassigned	Unassigned	No host prediction	No host prediction	No host prediction	No host prediction	No host prediction
FICUS_Selbmann_88.scaffold_6079_c1||full	FICUS_Selbmann_88	10834	No	9	Low-quality	dsDNAphage	vOTU13931	Clustered	856_0	Unassigned	Unassigned	Unassigned	Unassigned	Unassigned	Unassigned	Unassigned	Unassigned	Unassigned	Unassigned	Proteobacteria	Alphaproteobacteria	Hyphomicrobiales	Lichenihabitantaceae	Lichenihabitans
FICUS_Selbmann_88.scaffold_6103_c1||full	FICUS_Selbmann_88	10813	No	15	Low-quality	dsDNAphage	vOTU14754	Clustered	1165_0	Unassigned	Unassigned	Unassigned	Unassigned	Unassigned	Unassigned	Unassigned	Unassigned	Unassigned	Unassigned	No host prediction	No host prediction	No host prediction	No host prediction	No host prediction
FICUS_Selbmann_88.scaffold_6114_c1||full	FICUS_Selbmann_88	10794	No	18	Low-quality	dsDNAphage	vOTU14755	Outlier	Unclustered	Unassigned	Unassigned	Unassigned	Unassigned	Unassigned	Unassigned	Unassigned	Unassigned	Unassigned	Unassigned	No host prediction	No host prediction	No host prediction	No host prediction	No host prediction
FICUS_Selbmann_88.scaffold_6130_c1||full	FICUS_Selbmann_88	10772	No	14	Low-quality	dsDNAphage	vOTU76070	Overlap (VC_867/VC_895/VC_1025)	Unclustered	Unassigned	Unassigned	Unassigned	Unassigned	Unassigned	Unassigned	Unassigned	Unassigned	Unassigned	Unassigned	No host prediction	No host prediction	No host prediction	No host prediction	No host prediction
FICUS_Selbmann_88.scaffold_6133_c1||full	FICUS_Selbmann_88	10769	No	23	Low-quality	dsDNAphage	vOTU15864	Overlap (VC_867/VC_1025)	Unclustered	Unassigned	Unassigned	Unassigned	Unassigned	Unassigned	Unassigned	Unassigned	Unassigned	Unassigned	Unassigned	No host prediction	No host prediction	No host prediction	No host prediction	No host prediction
FICUS_Selbmann_88.scaffold_6151_c1||full	FICUS_Selbmann_88	10747	No	17	Low-quality	dsDNAphage	vOTU14349	Clustered	1511_0	Unassigned	Unassigned	Unassigned	Unassigned	Unassigned	Unassigned	Unassigned	Unassigned	Unassigned	Unassigned	No host prediction	No host prediction	No host prediction	No host prediction	No host prediction
FICUS_Selbmann_88.scaffold_6325_c1||full	FICUS_Selbmann_88	10539	No	15	Low-quality	dsDNAphage	vOTU15429	Overlap (VC_1150/VC_1152)	Unclustered	Unassigned	Unassigned	Unassigned	Unassigned	Unassigned	Unassigned	Unassigned	Unassigned	Unassigned	Unassigned	No host prediction	No host prediction	No host prediction	No host prediction	No host prediction
FICUS_Selbmann_88.scaffold_6499_c1||full	FICUS_Selbmann_88	10341	No	8	Low-quality	dsDNAphage	vOTU14764	Clustered	976_0	Unassigned	Unassigned	Unassigned	Unassigned	Unassigned	Unassigned	Unassigned	Unassigned	Unassigned	Unassigned	Proteobacteria	Alphaproteobacteria	Rhodospirillales	Acetobacteraceae	No host prediction
FICUS_Selbmann_88.scaffold_6544_c1||full	FICUS_Selbmann_88	10295	No	14	Low-quality	dsDNAphage	vOTU76170	Overlap (VC_867/VC_1025)	Unclustered	Unassigned	Unassigned	Unassigned	Unassigned	Unassigned	Unassigned	Unassigned	Unassigned	Unassigned	Unassigned	No host prediction	No host prediction	No host prediction	No host prediction	No host prediction
FICUS_Selbmann_96.scaffold_1091_c1||0_partial	FICUS_Selbmann_96	24939	No	34	Low-quality	dsDNAphage	vOTU73668	Clustered	1145_0	Unassigned	Unassigned	Unassigned	Unassigned	Unassigned	Unassigned	Unassigned	Unassigned	Unassigned	Unassigned	No host prediction	No host prediction	No host prediction	No host prediction	No host prediction
FICUS_Selbmann_96.scaffold_2549_c1||0_partial	FICUS_Selbmann_96	11532	No	15	Low-quality	dsDNAphage	vOTU73670	Clustered	5413_0	Unassigned	Unassigned	Unassigned	Unassigned	Unassigned	Unassigned	Unassigned	Unassigned	Unassigned	Unassigned	No host prediction	No host prediction	No host prediction	No host prediction	No host prediction
FICUS_Selbmann_96.scaffold_413_c1||full_1	FICUS_Selbmann_96	51934	Yes	33	Low-quality	lavidaviridae	vOTU74520	Clustered	2027_0	Unassigned	Unassigned	Unassigned	Unassigned	Unassigned	Unassigned	Unassigned	Unassigned	Unassigned	Unassigned	No host prediction	No host prediction	No host prediction	No host prediction	No host prediction
FICUS_Selbmann_96.scaffold_293_c2||full	FICUS_Selbmann_96	49486	No	70	Medium-quality	dsDNAphage	vOTU582	Clustered	845_0	Unassigned	Unassigned	Unassigned	Unassigned	Unassigned	Unassigned	Unassigned	Unassigned	Unassigned	Unassigned	No host prediction	No host prediction	No host prediction	No host prediction	No host prediction
FICUS_Selbmann_96.scaffold_531_c2||full	FICUS_Selbmann_96	43271	No	49	Low-quality	NCLDV	vOTU16527	Clustered	5031_0	Unassigned	Unassigned	Unassigned	Unassigned	Unassigned	Unassigned	Unassigned	Unassigned	Unassigned	Unassigned	No host prediction	No host prediction	No host prediction	No host prediction	No host prediction
FICUS_Selbmann_96.scaffold_578_c1||full	FICUS_Selbmann_96	42203	No	65	Medium-quality	dsDNAphage	vOTU16540	Overlap (VC_1072/VC_1197)	Unclustered	Unassigned	Unassigned	Unassigned	Unassigned	Unassigned	Unassigned	Unassigned	Unassigned	Unassigned	Unassigned	No host prediction	No host prediction	No host prediction	No host prediction	No host prediction
FICUS_Selbmann_96.scaffold_706_c1||full	FICUS_Selbmann_96	36132	No	30	Low-quality	dsDNAphage	vOTU73679	Clustered	1987_0	Unassigned	Unassigned	Unassigned	Unassigned	Unassigned	Unassigned	Unassigned	Unassigned	Unassigned	Unassigned	No host prediction	No host prediction	No host prediction	No host prediction	No host prediction
FICUS_Selbmann_96.scaffold_812_c1||full	FICUS_Selbmann_96	33045	No	46	Medium-quality	dsDNAphage	vOTU75998	Overlap (VC_861/VC_873)	Unclustered	Unassigned	Unassigned	Unassigned	Unassigned	Unassigned	Unassigned	Unassigned	Unassigned	Unassigned	Unassigned	No host prediction	No host prediction	No host prediction	No host prediction	No host prediction
[truncated: 13,688 more rows]

## Sheet: TableS3
Genome	Gene	Gene ID	Description	Category	Header	Subheader	Module	AMG score	AMG flags
[truncated: 1,854 more rows]
